# Supplementary material for: SGK2 promotes prostate cancer metastasis by inhibiting ferroptosis via upregulating GPX4
Source: Cell Death Dis. 2023 Jan 31;14(1):74. doi: 10.1038/s41419-023-05614-5 (PMC9889330; doi:10.1038/s41419-023-05614-5)
Supplement: Supplementary file 11 — Supplementary Table S1 [file 41419_2023_5614_MOESM11_ESM.xlsx]

## Sheet: Sheet1
Supplementary Table S1. The sequences of primers used in the study.
qRT-PCR	SGK2	Forward	GTCATCGGCAAAGGGAACTACG
		Reverse	TCAGGTGTCTGGAAGGAGTAGC
	GPX4	Forward	GCTGAGTGTGGTTTGCGGAT
		Reverse	TTGCCCTTGGGTTGGATCTTC
	FOXO1	Forward	CTACGAGTGGATGGTCAAGAGC
		Reverse	CTGCACACGAATGAACTTGCTG
	ACTB	Forward	TGGCACCCAGCACAATGAA
		Reverse	CTAAGTCATAGTCCGCCTAGAAGCA
