# Supplementary material for: SGK2 promotes prostate cancer metastasis by inhibiting ferroptosis via upregulating GPX4
Source: Cell Death Dis. 2023 Jan 31;14(1):74. doi: 10.1038/s41419-023-05614-5 (PMC9889330; doi:10.1038/s41419-023-05614-5)
Supplement: Supplementary file 12 — Supplementary Table S2 [file 41419_2023_5614_MOESM12_ESM.xlsx]

## Sheet: Supplementary Table. S1
Gene.symbol	log2FC	P.Value
FEM1AP2	1.00144	0.000191039
ANKS4B	1.00284	8.82e-09
CST1	1.00331	0.00350505
HOXB5	1.00346	4.53e-06
MYT1	1.01154	5.86e-05
KASH5	1.01205	1.69e-07
CSTP2	1.02029	4.7e-05
SNX19P3	1.02153	2.67e-06
RPL39P40	1.02696	4.47e-09
GSDMB	1.02827	1.95e-15
CIB3	1.02867	4.71e-07
KIF18B	1.03209	1.62e-12
AC123904.1	1.03654	0.00243844
AL161658.1	1.04445	6.81e-08
IGLV3-19	1.04615	6.25e-05
VN2R19P	1.05095	2.96e-10
TM4SF5	1.05605	0.00347305
IFNL1	1.05609	3.93e-06
TUBB3	1.05625	2.1e-11
MLNR	1.0601	8.4e-08
AC138625.1	1.06204	4.68e-06
AL133163.3	1.06343	1.21e-05
MATN4	1.06505	6.17e-07
PLEKHD1	1.06772	8.11e-14
CEACAM5	1.06772	0.000115179
CSTL1	1.06996	1.3e-06
AL032819.1	1.08037	5.43e-08
FBXL16	1.08115	1.06e-09
SMC1B	1.08669	2.53e-16
SERPINA6	1.08699	0.00274421
SSTR1	1.0898	3.24e-08
IGLV6-57	1.09047	3.49e-05
DMRTC2	1.09799	0.000448735
VSX2	1.10199	0.000843316
AL136964.1	1.1029	2.91e-07
CELF5	1.10348	1.38e-11
NEK2P2	1.10474	6.87e-05
ABCC11	1.10563	2.82e-05
IGHV1-58	1.10606	0.00016837
ATXN8OS	1.11036	0.0016725
AC069228.1	1.11343	0.00127972
AC011767.1	1.1194	1.75e-08
SLC38A8	1.12092	0.00107202
AL512310.11	1.12214	1.48e-06
TMEM105	1.12512	9.9e-07
SYNGR3	1.13178	1.53e-11
SGK2	1.1321	1.92e-10
NF1P10	1.13467	1.69e-05
CST5	1.13811	2.73e-06
AC010624.2	1.13872	6.57e-06
ANKRD30B	1.15882	0.000193975
AC138123.2	1.16138	1.53e-07
LINC01436	1.16586	1.25e-06
NOS2P3	1.1751	2.77e-05
HMGB1P24	1.17605	2.81e-09
E2F7	1.17781	3.54e-14
AMH	1.17781	3.75e-08
MED15P6	1.18097	7.41e-05
KISS1R	1.18816	4.81e-07
FAM32BP	1.19534	2.81e-07
NF1P11	1.20055	3.18e-05
PCDH11Y	1.20463	2.47e-08
IGHM	1.20726	4.58e-07
ETV4	1.21024	0.0003876
AP005121.1	1.22174	0.00682697
LAMP5-AS1	1.23334	3.37e-05
TSPEAR	1.23398	6.7e-13
AP001610.2	1.2393	1.62e-07
HNF4A	1.24112	2.49e-06
MX1	1.24661	1.41e-19
IGHV3-62	1.25346	4.64e-05
AC008736.1	1.25782	8.37e-23
AC003973.2	1.31654	1.1e-13
AL021396.1	1.32592	2.05e-11
SHD	1.32741	6.85e-07
CRYBB1	1.32864	1.89e-20
ZNF556	1.34721	7.09e-07
IFI27	1.35041	7.14e-23
LINC00514	1.35614	2.31e-15
CCDC177	1.36302	1.18e-13
TEX19	1.37421	9.02e-10
AL022313.2	1.37616	2.73e-21
SLITRK1	1.39034	8.62e-06
GRIN2C	1.399	4.16e-18
INSM2	1.40932	8.48e-06
AC126175.2	1.41099	1.13e-07
LINC00482	1.41797	5.58e-13
AL021395.1	1.42577	5.01e-07
FAM216B	1.43523	2.74e-05
AC011840.1	1.43842	0.00423176
IGHV4-34	1.43846	5.21e-09
IGLV3-29	1.43937	0.000260087
AC004233.3	1.44361	6.45e-12
CREB3L3	1.453	6.51e-09
AC120498.4	1.47154	2.57e-09
AC022098.2	1.49349	4.08e-07
GPC5	1.51022	2.22e-20
OTOP3	1.53165	7.27e-07
SCAT1	1.53944	1.64e-12
OASL	1.56135	1.11e-24
LINC01695	1.57873	1.96e-11
AP001042.1	1.60223	9.22e-16
NF1P7	1.60487	2.3e-05
SMPD4P1	1.60644	8.53e-09
ATP12A	1.61102	1.34e-07
TSPEAR-AS1	1.61348	7.95e-17
IGLV9-49	1.63724	1.87e-08
SPDYE4	1.65826	4.96e-09
NEK2P1	1.6629	6.59e-08
CEACAM22P	1.66861	2.22e-09
CST2	1.6936	6.78e-10
POTEC	1.70103	1.49e-05
AC010327.5	1.7038	1.18e-24
AC005828.1	1.70728	6.13e-07
TPSP2	1.79295	6.88e-11
AC010247.2	1.80637	2.28e-28
CYP4F22	1.84592	8.73e-20
SLC6A4	1.85908	8.17e-28
SOST	1.88221	6.53e-10
AC245748.3	1.88691	5.33e-07
TSPEAR-AS2	1.92558	3.59e-25
SYT3	2.00612	3.8e-18
CXADRP3	2.01602	1.31e-12
SYT4	2.07978	2.89e-13
IGLV4-3	2.09486	1.63e-10
RPS26P47	2.1098	1.01e-13
CCL25	2.11517	2.74e-24
TCAM1P	2.12668	5.86e-16
SEMG2	2.13527	3.46e-07
LRRC4B	2.15427	2.81e-27
CCDC194	2.23543	9.4e-18
MCHR1	2.25417	1.03e-26
LINC01483	2.30772	1.02e-18
LINC01533	2.39501	3.85e-11
ANKRD20A10P	2.4309	1.34e-14
AC023301.1	2.69119	3.63e-15
KIR2DL1	2.73176	5.35e-22
DHRS2	2.7433	5.74e-36
NETO1	2.77341	4.58e-18
SEMG1	2.83283	1.06e-10
AC091138.1	2.9203	7.75e-17
VN1R68P	3.03741	1.28e-07
AZU1	3.0448	1.21e-59
AL138709.1	3.12508	1.14e-20
KLHL1	3.23084	2.24e-20
KRTAP26-1	3.31907	2.54e-20
LINC01837	3.5686	1.69e-15
ANKRD34C	3.60749	4.43e-35
DSCR8	3.91333	3.65e-23
CACNA1I	4.09031	3.42e-91
LINC00919	4.99658	2.88e-20
LGALS16	5.81089	3.54e-26
AC005176.1	6.77239	3.88e-39
AC007423.1	7.37343	3.94e-41
