# Supplementary material for: SGK2 promotes prostate cancer metastasis by inhibiting ferroptosis via upregulating GPX4
Source: Cell Death Dis. 2023 Jan 31;14(1):74. doi: 10.1038/s41419-023-05614-5 (PMC9889330; doi:10.1038/s41419-023-05614-5)
Supplement: Supplementary file 13 — Supplementary Table S3 [file 41419_2023_5614_MOESM13_ESM.xlsx]

## Sheet: Supplementary Table. S2
Gene.symbol	log2FC	P.Value
AL139081.1	-1.00122	0.00144242
HNRNPMP1	-1.00127	0.00230461
FRMD6-AS2	-1.00529	3.63e-05
TMPRSS15	-1.00801	0.0032992
NLRP5	-1.00852	0.00147101
SMOC1	-1.00856	1.03e-07
LINC02203	-1.00877	0.00999328
STARD13-IT1	-1.00966	0.00733155
C15orf48	-1.01023	0.0001485
AC103876.1	-1.01142	0.00895445
SNORA79B	-1.0124	0.00187365
ENOX1-AS1	-1.01617	0.000649557
AC090241.2	-1.01779	0.00178315
AL132765.1	-1.01784	0.000711296
KCNJ16	-1.02311	0.00391359
MLC1	-1.02963	2.51e-05
AC016705.1	-1.02998	0.00193378
NLRP13	-1.0302	0.000506522
NOS2	-1.03361	2.25e-05
AC091181.1	-1.03469	0.00015353
CYP1A1	-1.03633	0.0014089
LINC01567	-1.03675	0.00609656
AC009093.7	-1.04217	0.00520589
UBE2CP1	-1.04348	0.00325373
AC079385.3	-1.04479	0.000191609
PCAT18	-1.04714	1.61e-06
MTCO1P40	-1.05107	0.00248475
IGF2BP1	-1.05529	0.00114803
AC116025.1	-1.05844	6.05e-05
AL022323.3	-1.06457	9.64e-06
ADRA1D	-1.06937	6.66e-07
AC087749.1	-1.0695	0.00499462
ATP8A2P2	-1.07496	0.000229208
AC087501.1	-1.077	0.000928438
HAO1	-1.07789	0.00342185
AC012174.1	-1.07854	0.00200591
CLEC3A	-1.08561	0.00299503
AC105137.1	-1.09085	0.00320437
CPNE6	-1.09196	2.32e-05
SNORD116-19	-1.09239	0.00781756
CHRNA4	-1.09381	1.66e-05
SERPINA3	-1.09383	4.73e-05
HRC	-1.0943	1.85e-07
OLFM4	-1.09788	0.000747262
AC008521.1	-1.09942	0.00366696
AP000897.2	-1.1024	0.000804256
MB	-1.10724	3.52e-07
AC092376.1	-1.10826	2.56e-05
AC022898.2	-1.10925	1.02e-05
C15orf54	-1.1119	0.00234184
SERPIND1	-1.11296	0.000275202
AC002398.2	-1.11624	2.12e-06
KBTBD13	-1.11677	2.99e-05
SLC5A8	-1.11697	9.41e-05
Z82217.1	-1.11797	1.47e-06
OLIG2	-1.12227	0.00264965
CNTNAP4	-1.12539	0.00162474
MYBPC1	-1.12914	1.57e-08
MT-TT	-1.13175	0.000299046
IL6STP1	-1.13443	0.000497259
AC002044.1	-1.13727	2.29e-05
CRYBA4	-1.13769	0.00654294
RYR1	-1.13947	1.67e-06
TBX5-AS1	-1.14474	9.38e-07
AC022558.2	-1.14589	0.000617724
AC025280.1	-1.14778	2.17e-05
RPL18P10	-1.14966	0.00019354
MYLK2	-1.1514	0.00124107
PLA2G4D	-1.15474	0.000747681
BCL2L1-AS1	-1.15881	0.000665026
PHGR1	-1.16165	7.96e-06
LINC02259	-1.16635	2.73e-05
LINC01443	-1.16735	0.00863143
CCBE1	-1.16802	7.36e-09
AC092135.3	-1.16877	5.64e-05
SMCR5	-1.16938	0.00023384
AC068397.1	-1.16977	0.00149826
SEC24AP1	-1.17498	0.00304163
LINC01581	-1.17588	0.00708677
SLC24A3-AS1	-1.17906	0.000762241
RPL12P11	-1.17941	3.29e-05
LDLRAD4-AS1	-1.18208	3.88e-05
AC073916.1	-1.18626	0.00617687
TFF3	-1.18676	1.97e-05
CFD	-1.18768	1.52e-09
MCUR1P1	-1.18944	0.000511953
SNORA37	-1.19085	0.00263487
AJ006995.1	-1.19222	0.00865656
KCNA7	-1.19649	0.00023943
IGHV3-13	-1.20394	0.000847273
SERPINB12	-1.20508	0.00520275
NMRK2	-1.21194	1.76e-05
AC092868.1	-1.21341	2.35e-06
AC091059.2	-1.22197	0.0061575
NCAN	-1.22391	5.46e-05
SBK2	-1.22591	0.00573846
AC087893.2	-1.22675	0.00135889
SRMP2	-1.22822	0.000801796
AC015845.1	-1.22844	0.00190519
SNORA28	-1.23446	0.000366086
AC012409.2	-1.23465	0.00218149
AC012409.1	-1.23537	0.00186754
CDC42EP3P1	-1.23714	0.000273723
KRT9	-1.24197	5.34e-06
CHGB	-1.24303	3.62e-05
AC010776.2	-1.24354	6.14e-06
RBFOX1	-1.2453	4.05e-07
ZNF839P1	-1.24644	0.000564867
WDR72	-1.25411	0.00104615
AC144833.1	-1.25443	0.000554512
HNRNPA3P11	-1.25507	3.94e-05
IGHV3-43	-1.25764	0.000905165
IGFL2	-1.25769	0.000227301
MRTFA-AS1	-1.26035	7.9e-06
AC044840.1	-1.26196	0.00317752
AGBL1-AS1	-1.26323	0.00427682
SNORA49	-1.2655	0.00586106
AC009803.1	-1.27025	0.000454069
AC091117.2	-1.2704	7.13e-06
WASF3-AS1	-1.27496	0.000195858
AC087385.1	-1.27827	0.000318703
THRA1/BTR	-1.28011	0.00906768
AL033543.1	-1.29346	2.7e-05
AL162511.1	-1.29458	0.00222129
TCF4-AS1	-1.30233	0.00011385
AC068870.3	-1.30402	0.00101248
AC092127.2	-1.30691	0.000771184
GRAMD4P4	-1.30938	2.73e-05
STARD13-AS	-1.31213	2.91e-07
MYLPF	-1.31488	0.000175627
FSD2	-1.31933	2.37e-07
AC111170.1	-1.32071	0.000746802
Z84478.1	-1.33125	0.000608837
MYH7B	-1.33439	3.33e-08
SRL	-1.3363	3.66e-08
AC021231.2	-1.33936	2.08e-06
EDN3	-1.34282	1.18e-07
CDH16	-1.34508	0.00252709
CYP4F2	-1.34913	0.000722861
DLGAP1-AS3	-1.3526	0.000279673
AC078925.4	-1.36015	0.00488918
DLK1	-1.36717	0.00577726
RPRML	-1.37223	7.19e-06
PSMD10P1	-1.3791	2.33e-06
PCCA-AS1	-1.38419	1.15e-05
AC091046.1	-1.39154	0.000199222
ANPEP	-1.41581	1.29e-06
AL355075.4	-1.4186	0.000138924
PAH	-1.42657	0.000117724
EIF4BP5	-1.4316	2.32e-05
LINC02308	-1.43296	0.000121897
AC084880.3	-1.44427	4.5e-05
AC100788.1	-1.44593	0.0010622
SGCG	-1.45139	2.59e-09
AC046158.1	-1.45648	0.00682325
AC026362.2	-1.45721	1.08e-05
AP002478.2	-1.45721	2.78e-05
CACNG1	-1.45871	1.2e-07
AC007494.2	-1.4597	0.000669993
AC026111.1	-1.48281	3.78e-05
AC130650.1	-1.48357	5.34e-05
SERPINA9	-1.49016	0.00535214
C1QL1	-1.50009	5.89e-10
BICRA-AS1	-1.50681	0.000172153
BANF1P1	-1.50838	0.000190661
AP002478.1	-1.51184	3.07e-05
SCN4A	-1.51524	3.76e-07
SCARNA21	-1.51867	3e-07
MYLK3	-1.52219	1.83e-10
AP000962.1	-1.52504	0.000589735
AC011944.2	-1.53135	3.2e-05
RPL26P35	-1.53691	2.61e-06
SCARNA13	-1.53798	1.12e-07
AL022323.1	-1.54622	6.4e-05
HMGB1P51	-1.55147	0.000184583
AC046158.2	-1.55607	5.33e-05
AC099689.3	-1.57069	0.000140865
AC007431.1	-1.57075	0.000227741
AC090772.1	-1.57243	1.09e-05
LIPC	-1.57605	1.05e-07
CCDC63	-1.58516	0.000609894
SCEL	-1.58605	1.6e-05
AC099804.1	-1.58998	2.79e-06
CLDN10-AS1	-1.59832	0.00589063
COL18A1-AS2	-1.60375	0.000674692
RPL3L	-1.61268	2.9e-07
BX640514.1	-1.61444	0.0001877
ACTC1	-1.6167	1.02e-07
LINC01147	-1.62379	9.53e-05
AP001442.1	-1.63049	3.22e-06
MYOM1	-1.64813	9.05e-10
NPM1P43	-1.6609	9.98e-05
AC087286.4	-1.67111	2.1e-05
AC026469.1	-1.67369	3.78e-10
AP000962.2	-1.68524	1.87e-05
COL18A1-AS1	-1.68827	0.000584723
AP005131.1	-1.69336	2.56e-06
GRAMD4P2	-1.69548	3.51e-08
XKR7	-1.69627	1.73e-06
PPP1R27	-1.69747	5.87e-06
RPL15P18	-1.70817	2.82e-10
AC130895.1	-1.70972	0.00136762
ZDHHC22	-1.71598	2.42e-06
AC015883.1	-1.71954	1.86e-07
LINC01666	-1.7267	2.41e-06
QRSL1P3	-1.73771	1.94e-05
AC064799.2	-1.75569	5.48e-05
AP005060.1	-1.76174	0.000255443
MTND5P32	-1.77798	0.000279132
GAPDHS	-1.78809	3.46e-05
CDY4P	-1.78981	0.000342499
AC090241.1	-1.79791	5.53e-05
AC046158.4	-1.79985	7.73e-05
LINC02139	-1.80021	1.59e-08
MKRN9P	-1.82605	1.54e-05
AC007533.1	-1.8382	5.85e-05
NOTUM	-1.84367	1.99e-08
MACROD2-AS1	-1.85828	0.000254354
AC011933.2	-1.86647	2.33e-05
AP001011.1	-1.86823	0.000164297
MAB21L1	-1.88006	2.95e-10
AL450226.1	-1.88645	0.000161431
AGBL1	-1.89146	5.82e-05
AC005476.1	-1.89397	3.47e-05
AC022898.1	-1.92543	2.12e-05
AC107896.1	-1.92747	5.29e-06
AC010551.2	-1.93281	6.19e-06
AC007608.4	-1.93396	2.55e-06
VDAC2P1	-1.93492	0.00128701
AF001548.3	-1.94908	7.51e-11
AL445223.1	-1.96611	3.07e-05
AL049830.4	-1.97105	6.71e-05
RN7SKP69	-1.97123	0.000251443
LHX5	-1.97444	6.35e-05
MYO18B	-1.97637	1.04e-08
MTCYBP23	-1.98116	0.000113106
AC099313.1	-1.98372	1.75e-05
AC023389.2	-1.99651	2.2e-05
RPL21P123	-2.00554	9.08e-08
AC087284.1	-2.00567	3.23e-07
AC007496.3	-2.02893	5.47e-07
AC012555.2	-2.03247	0.000309439
AL356423.1	-2.0366	8.49e-05
AC132068.1	-2.03825	7.9e-07
LINC00221	-2.04141	0.000136614
MFSD1P1	-2.04175	9.94e-07
GRP	-2.04657	8.49e-10
AC011939.2	-2.06253	3.04e-05
AC020661.4	-2.06737	3.62e-05
AC008764.10	-2.07544	1.57e-06
MIR133A1HG	-2.08577	3.05e-11
MYH3	-2.10015	1.24e-09
ITPK1-AS1	-2.105	2.12e-06
GABRG3-AS1	-2.13923	0.000100555
AC018946.1	-2.1446	3.14e-05
AC012568.1	-2.15941	0.00029676
AL355102.1	-2.16834	1.49e-05
AP001172.1	-2.18849	1.36e-07
AC008649.2	-2.22587	1.76e-05
MIR1-1HG	-2.2506	3.84e-07
AL158801.1	-2.25931	1.02e-05
AC092139.2	-2.26148	4.59e-06
MYH8	-2.27301	3.71e-05
RPS20P31	-2.29084	8.94e-06
SPATA13-AS1	-2.30245	1.39e-05
AF127577.6	-2.30408	4.81e-07
AC078925.3	-2.30685	3.94e-05
AC125612.1	-2.33677	0.000167689
AP005131.4	-2.33725	1.17e-06
LARGE-AS1	-2.36584	1.03e-06
DHRS7C	-2.37634	9.78e-05
UNC45B	-2.3854	9.89e-08
AC012404.2	-2.39869	2.24e-06
AP005131.5	-2.40045	3.48e-06
METTL21C	-2.40063	1.84e-06
LATS2-AS1	-2.41211	5.4e-05
AC092868.2	-2.41356	1.65e-06
AL356805.1	-2.41453	1.66e-05
AC069029.1	-2.42058	2.69e-06
THSD4-AS1	-2.42721	3.67e-07
MIR548XHG	-2.4499	0.000879295
C18orf15	-2.46667	1.79e-07
AC023824.3	-2.46939	0.00206639
RLIMP1	-2.48694	9.35e-08
AC092127.1	-2.49139	9.19e-09
RNU1-108P	-2.49578	3.46e-08
AC046158.3	-2.49967	3.46e-07
MYF5	-2.50864	0.000185717
KRT31	-2.51517	2.09e-05
AC026336.3	-2.51884	6.34e-09
AC027279.4	-2.57513	7.54e-06
CRX	-2.5841	6.14e-08
AL161773.1	-2.59101	2.13e-07
DTD1-AS1	-2.59354	0.0001
AL031668.1	-2.60114	5.63e-06
AC126323.1	-2.64051	9.31e-05
EPYC	-2.66941	8.48e-09
AC007496.1	-2.68744	2.03e-06
AP005210.1	-2.69362	2.3e-06
AC009716.2	-2.70358	2.12e-07
AC087286.1	-2.7169	1.03e-05
RNU1-134P	-2.73066	1.3e-06
TRIM72	-2.73666	1.33e-10
CKM	-2.84506	4.87e-10
AL139184.1	-2.91984	1.66e-05
MIR5190	-2.92225	1.17e-05
AP002439.1	-3.00277	1.71e-05
FP236383.5	-3.02587	0.000389651
ZDHHC4P1	-3.03683	2.62e-05
TCAP	-3.04138	1.55e-11
AC015878.1	-3.04447	1.09e-05
SOX1-OT	-3.05896	5.42e-06
MYF6	-3.08994	0.000288347
RAX	-3.09205	1.09e-07
AC021766.1	-3.11447	8.83e-07
PRKCA-AS1	-3.1185	1.23e-06
RN7SKP8	-3.12503	1.69e-05
AC079316.2	-3.13355	1e-05
TNNT1	-3.15838	7.17e-08
AL390754.1	-3.16361	7.06e-07
AC012404.1	-3.19355	5.6e-08
AC084783.1	-3.20945	5.54e-07
MYH6	-3.26665	1.21e-12
AC073544.1	-3.2683	7.73e-06
RNU1-27P	-3.27387	3.99e-06
MT4	-3.31181	2.6e-05
COX6A2	-3.35653	2.13e-07
AP000897.1	-3.36943	5.02e-07
AC132825.1	-3.40579	2.55e-12
AL499627.1	-3.43081	1.16e-05
AC090220.1	-3.5569	4.13e-07
LINC02178	-3.55809	7.2e-07
RN7SKP9	-3.60791	1.31e-07
LINC01405	-3.65766	4.85e-07
RNU1-22P	-3.7337	6.09e-07
LINC00305	-3.7652	1.28e-05
OR1E3	-3.78166	1.24e-06
AC233701.1	-3.81766	1.21e-07
ANKRD26P1	-3.85052	6e-08
EIF4E2P1	-3.93879	1.9e-07
MYL2	-3.97155	6.37e-07
LINC01541	-3.99146	6.89e-07
AC073862.3	-4.08536	1.37e-10
RN7SKP255	-4.09535	4.24e-07
MYH7	-4.11615	5.83e-08
RNU1-46P	-4.1779	1.39e-07
RNU1-55P	-4.32171	9.08e-07
AC092139.1	-4.35755	2.99e-09
AP001172.2	-4.38503	1.19e-06
VPREB1	-4.48285	1.19e-07
RNU1-104P	-4.48502	7.88e-08
RNU1-139P	-4.80273	3.19e-08
FP671120.6	-4.97811	3.49e-10
SNORD17	-5.26991	2.14e-19
RNU1-52P	-5.63523	3.11e-09
