# Supplementary material for: SGK2 promotes prostate cancer metastasis by inhibiting ferroptosis via upregulating GPX4
Source: Cell Death Dis. 2023 Jan 31;14(1):74. doi: 10.1038/s41419-023-05614-5 (PMC9889330; doi:10.1038/s41419-023-05614-5)
Supplement: Supplementary file 14 — Supplementary Table S4 [file 41419_2023_5614_MOESM14_ESM.xlsx]

## Sheet: Supplementary Table. S3
Gene.symbol	log2FC	P.Value
CXorf1	1.00038	6.94e-07
VAV2	1.00038	0.0018
MLL	1.00066	0.0404
NLRP1	1.00074	6.56e-06
CTNNB1	1.00081	0.000974
CRMP1	1.00088	0.000297
HOXB4	1.00101	6.23e-07
SLC17A6	1.00125	0.00124
HTR1F	1.0015	0.0113
SLPI	1.00152	1.74e-07
UNC119B	1.00157	0.000305
SLC2A6///WDR90	1.00164	1.75e-05
DDIT4	1.00183	4.25e-07
ALK	1.00215	4.95e-06
ADAMTSL1	1.00235	2.39e-09
DRD3	1.00251	6.44e-09
BRCA2	1.0026	0.00129
YLPM1	1.00278	9.96e-06
MANEA	1.0028	0.00866
MYO15B	1.0031	2.62e-08
RHOF	1.00322	1.99e-06
CD68	1.00343	0.00234
ERBB4	1.00372	2.51e-05
GPR19	1.00381	1.3e-05
URM1	1.0039	2.06e-05
CPZ	1.00434	9.49e-07
PRNT	1.00453	0.0244
ZC3HAV1	1.00455	0.00138
UBA52///TPM2	1.00455	9.08e-05
C2orf32	1.00485	0.000208
BTNL9	1.00487	9.99e-06
HERV-FRD	1.00495	0.0286
DTX4	1.00495	1.69e-09
VTCN1	1.005	4.21e-09
IRF8	1.00504	0.0253
RHBDL1	1.00507	1.18e-05
SLC2A7	1.00523	1.52e-10
ZCCHC3	1.00551	0.000263
NVL	1.00598	4.07e-06
CDC42BPB	1.00625	0.000299
SLC16A13	1.00643	3.13e-08
ZNF646	1.00657	1.23e-08
POU3F4	1.00672	1.67e-05
HAS1	1.00683	0.00323
ELAVL3	1.00693	0.00449
SERPINE2	1.00693	0.0164
SREBF2	1.00706	1.39e-07
GNA13	1.0073	3.77e-07
LIG4	1.00756	0.000227
PCTK3	1.00782	6.91e-07
SPTBN1	1.00787	4.46e-09
APLP1	1.00804	0.00132
ELOVL6	1.00811	1.01e-06
SLC22A11	1.00827	6.66e-08
PDE4B	1.00886	1.54e-08
STMN4	1.00905	6.2e-05
AP2A2	1.00911	4.02e-06
SLC20A2	1.00923	0.000596
PTPRD	1.00932	7.61e-06
CHST13	1.00944	0.00017
CROP	1.00955	1.09e-06
MAMDC2	1.00971	3.33e-06
CD209	1.00987	2.42e-06
EPC1	1.00993	5.41e-05
PTPRU	1.01008	0.0157
HTR7	1.01039	0.00679
PRG2	1.0105	2.39e-08
MAPK8IP1///LOC644172	1.01063	1.59e-07
PCDHGB7	1.01069	0.00148
SYP	1.0108	0.000352
CEP170	1.01085	0.00144
CDK5R1	1.01111	0.00222
CDR2L///MED14	1.01111	7.29e-10
CKS2	1.01148	0.000522
SNAI1	1.01156	2.2e-10
SLC18A1	1.01161	7.98e-09
ITIH4	1.01168	0.0107
RFTN1	1.01175	0.000101
IL1F9	1.01195	0.00117
ACTL7B	1.01205	0.00108
RPS24	1.0121	4.08e-10
TEX13B	1.01231	2.11e-06
ZNF10	1.01232	0.00272
CAPZA3	1.01239	0.00828
CDA	1.01252	0.00296
RASGRP3	1.01265	8.72e-09
MKL1	1.01268	8.89e-06
RNASE1	1.01301	0.00061
TPM1	1.01305	4.45e-08
ERAF	1.01335	0.00603
TFAP4///TFAP4	1.0136	6.6e-07
KLF9	1.01373	1.49e-05
UBR2	1.01373	4.02e-05
ARNT2	1.01382	3.62e-08
BPI	1.01387	1.57e-07
ZNF805	1.0142	0.00095
OFD1	1.01428	1.85e-05
DCI	1.01444	2.01e-08
TSPAN11	1.01534	3.67e-07
CENTD1	1.01551	5.27e-07
MAGEB1	1.01603	0.0106
DLGAP4	1.01606	0.000193
AP2S1	1.01609	1.48e-06
NCF4	1.01618	0.00166
NFAM1	1.01628	4.91e-09
IL17A	1.0163	4.08e-05
HIP1R	1.01655	0.000118
GPR173	1.01661	2.25e-07
RXFP3	1.01687	2.91e-06
FOSL1///LOC730607///LOC729231	1.01699	3.47e-05
AHDC1	1.01705	5.27e-08
CRTC2	1.01709	2.68e-10
MELK	1.01712	0.00148
CMA1	1.0172	8.01e-09
FLJ39051	1.01722	5.6e-09
MEGF10	1.01738	0.00246
MAP4	1.0174	6.14e-06
HABP2	1.01754	1.3e-08
FSCN1	1.0182	6.74e-08
DLAT	1.01839	1.46e-07
GIMAP6	1.01849	0.00274
SLC28A1	1.01879	5.1e-05
BHMT	1.01917	9.16e-06
RPS19BP1	1.01956	3.86e-05
CALN1	1.01959	1.84e-09
CD22	1.01961	8.55e-05
MYCT1	1.01981	5.38e-05
SLC6A17	1.02011	5.5e-05
VN1R4	1.02027	8.33e-06
GABRA5	1.0209	0.03
SYK	1.02105	0.000808
SNX22	1.02114	7.42e-10
TRIM29	1.02114	9.15e-08
SP100	1.02157	0.000862
UNC84A	1.02163	0.00547
AKR1B10	1.0217	0.00444
ALOX12B	1.02179	3.82e-07
CDC25A	1.022	0.000529
JAK3	1.02222	3.01e-06
MLLT4	1.02267	1.04e-06
DUSP7	1.02294	7.95e-05
KERA	1.02295	1.81e-05
CD80	1.02305	0.00258
LOC221710	1.0232	4.6e-06
UNC5C	1.0233	2e-10
FAM78A///FAM78A	1.02358	3.38e-05
GRPR	1.02385	7.13e-09
ZNF365	1.02385	0.00608
OR1G1	1.02406	3.42e-06
HAAO	1.02412	6.25e-05
KIAA1618	1.02437	3.85e-05
EPB49	1.0244	9.07e-09
TTC22	1.02479	1.57e-07
GINS1	1.02485	0.00268
FZD8	1.02515	1.11e-08
SLC35C1	1.0252	2.1e-06
CASP8AP2	1.02534	7.19e-06
WNT1	1.02543	1.74e-05
RIT1	1.02556	0.000112
UBE2D3	1.02557	1.86e-06
HLA-DPB2	1.02606	0.00216
FLJ14311	1.02626	4.4e-10
B4GALT6	1.02661	1.16e-05
UHMK1	1.02685	0.00105
PARK2	1.02688	5.15e-07
ARID3B	1.02779	0.00014
DIO1	1.0278	3.38e-05
TEX12	1.02782	0.000295
PF4V1///PF4	1.02802	8.63e-06
RAB43///LOC388271	1.02882	6.75e-06
SFRS18	1.02904	0.000214
CLCN1	1.02935	1.94e-09
CD5L	1.02953	0.00786
GPR32	1.02958	4.67e-05
CNR2	1.02967	3.97e-09
YOD1	1.02972	5.64e-06
CCL27	1.02998	4.44e-05
ITPKA	1.03009	4.66e-08
SMARCC1	1.03012	0.000164
TTN	1.03058	8.88e-06
KLF5	1.03059	3.41e-06
EPB42	1.03072	8.42e-06
TICAM2	1.03082	3.19e-06
GCM1	1.0309	3.38e-06
ZNRF2	1.03109	8.97e-07
CYP4F22	1.03133	2.34e-05
BAALC	1.03143	1.22e-07
PSORS1C1	1.03194	3.2e-08
LOC286434///LOC729137	1.03204	9.07e-06
FLJ38717	1.03217	4.97e-05
NR5A2	1.03224	3.58e-08
LPO	1.03235	7.24e-06
SLC15A1	1.03249	0.00488
SLC39A12	1.03275	0.00077
NF1	1.03305	9.98e-08
SETD5	1.03322	9.55e-07
KIF11	1.03337	0.00118
SQLE	1.03368	0.00441
FLJ12986	1.03388	2.24e-05
RPH3A	1.03421	2.12e-05
THBS2	1.03458	8.1e-07
EHMT2	1.03467	0.000453
FAH	1.03511	0.000415
PFDN6	1.03524	8.38e-05
PCDHB10	1.03573	0.00311
TSSK1B	1.03604	0.000599
RADIL	1.03607	1.81e-05
MTF1	1.03617	1.37e-10
SBNO1	1.0368	1.65e-06
SNAPC1	1.03699	0.000385
MSLN	1.03703	6.58e-05
RASL11A	1.03727	7.96e-06
TAS1R1	1.03731	1.98e-06
TMEM118	1.03732	1.04e-08
WWTR1	1.03746	0.0138
LOC728269///MAGEA9	1.03758	3.81e-07
NDUFB1	1.0377	0.000504
CDKN2D	1.03781	3e-11
SP4	1.03798	9.01e-06
ZNF660	1.03817	2.81e-05
PTTG1IP	1.03864	3.9e-06
USP29	1.03872	1.19e-07
EOMES	1.03873	0.00188
ACRV1	1.03897	6.35e-05
MRPS12	1.03919	0.000575
DRAP1///RPS2	1.03979	6.07e-06
NCKAP1L	1.03988	1.06e-05
C6orf10	1.04031	2.11e-07
ADAM23	1.04032	2.5e-07
SIM1	1.04037	0.00524
DLC1	1.04104	4.68e-06
RAD51	1.04105	0.00168
NR1H4	1.04145	0.00492
ITGB8	1.0415	9.38e-07
CA11	1.04155	9.34e-07
CALB2	1.04165	5.14e-05
SYNPR	1.04226	1.08e-07
HOXC5	1.04232	2.42e-07
RCOR1	1.04259	0.0055
BCL2A1	1.04263	9.64e-05
PLD5	1.0427	0.000412
UPB1	1.04282	5.31e-05
PROK2	1.04287	0.04
OR2C1	1.0431	1.04e-08
TMEM180	1.04312	0.000639
YTHDF1	1.04319	5.44e-07
DNASE1	1.04336	8.65e-09
PRG3	1.04363	8.77e-09
NOL7	1.04363	3.16e-08
ZNF598///LOC645937	1.04398	3.61e-05
FGFBP2	1.04402	9.97e-06
CRYGC	1.04416	1.98e-08
KIAA0484	1.04471	0.00588
PDE1B	1.04518	0.000504
BXDC2	1.04529	1.85e-06
SNURF///SNRPN	1.04541	0.00449
NDE1	1.04587	2.37e-06
SESN2	1.04589	3.41e-08
KRT81	1.04606	1.33e-09
BOK	1.04609	2.66e-05
UIMC1	1.04623	3.31e-09
C1orf129	1.0463	3.03e-06
DGCR8	1.04686	0.000507
AADAC	1.04712	0.00256
NMNAT2	1.04714	6.2e-09
NFYC	1.0474	6.03e-07
AHRR	1.04757	0.00326
TIAM1	1.0477	8.94e-10
ZC3H3	1.04793	6.2e-07
TRPM5	1.04798	0.000267
CNGA3	1.04802	0.000138
KIAA0515	1.04806	3.8e-06
NDUFA3	1.0483	0.00593
C6orf107	1.04872	1.36e-06
VWCE	1.04875	0.00275
LOC374491	1.04895	0.0112
ARL11	1.04896	0.000814
GABRB3	1.04938	0.000544
FOXH1	1.04966	0.000505
DNHD1	1.04988	6.1e-06
FXYD2	1.05007	0.00059
MYBPC3	1.05045	0.00218
COL5A3	1.05063	1.57e-05
BIRC7	1.05086	3.42e-08
KIF21A	1.05127	3.79e-05
ATM	1.05129	8.55e-06
PTTG1	1.05153	1.27e-08
CPEB2	1.0522	0.000537
ZNF521	1.05264	0.00119
DPEP3	1.05317	3.2e-07
NFE2	1.05321	0.000796
SEMA5B	1.05333	3.79e-09
EVI2A	1.05338	1.41e-05
S100A9///FKBP8	1.05376	0.0202
VPS13C	1.05401	7.05e-07
CHRNA1	1.0541	1.73e-09
LRRC1	1.05425	2.88e-07
CTSZ	1.05427	4.53e-07
ANAPC2	1.05447	2.57e-06
ZNF44	1.05459	4.07e-06
MOBKL2B	1.05481	1.97e-06
CBLL1	1.05523	1.58e-07
C3orf19	1.05524	1.17e-09
INSL6	1.05533	1.35e-05
UBE2D4	1.05552	9.24e-07
PRDM13	1.05559	3.24e-07
FOLR3	1.0556	0.000637
ITLN1	1.056	0.0103
PEX12	1.05608	2.47e-07
OR4A15	1.05609	6.83e-06
VASH1///VASH1	1.0566	6.87e-05
AIRE	1.05669	6.09e-07
C8orf53	1.05684	4.82e-06
PLEKHG2	1.05713	7.67e-09
MC4R	1.05714	0.000203
WDR5	1.05727	0.000435
MREG	1.05748	0.000512
NANOS1	1.05753	1.47e-05
PDGFB	1.05775	1.32e-07
KIRREL	1.05779	4.17e-09
PITPNM2	1.05816	7.08e-06
FAM75A7	1.05832	0.000703
TOMM40///BCAP29	1.05835	0.00202
LHX2	1.05877	0.000824
EDEM1	1.05896	4.54e-06
MORC2	1.05926	4.39e-08
SHOX	1.05927	3.49e-07
STK32B	1.05929	2.33e-07
PARL	1.05936	5.1e-05
SLC25A4	1.05947	6.25e-05
SLC39A8	1.05961	0.000702
IL7R	1.05968	3.56e-07
DOC2A	1.05975	0.00503
FSHR	1.05992	4.71e-05
B4GALT4	1.0604	5.94e-06
SOS1	1.06071	5.03e-08
LOC440345///LOC399491///DKFZp547E087///LOC23117///NPIP///LOC339047	1.06082	3.88e-05
TMEM81	1.06099	2.13e-06
NTSR2	1.0613	3.66e-05
PI4KB	1.06143	4.01e-05
SGK269	1.06146	1.25e-07
ZBED4	1.06163	3.24e-06
FBXW8	1.06172	8.87e-07
UPP1	1.06229	2.25e-05
ISG20L1	1.06236	7.55e-05
CACNG6	1.06249	4.18e-08
DCLRE1B	1.06268	2.07e-07
PLCXD3	1.06272	5.67e-05
PPAN	1.06298	2.41e-05
CGB7///CGB	1.06309	8e-05
APOA5	1.06319	0.0175
CACNA1B	1.06332	0.0179
EHF	1.06352	7.53e-06
GBX1	1.06359	3.37e-05
TEAD1///TEAD1	1.06434	6.1e-06
LOC283345	1.06518	2.59e-05
MZF1	1.06521	7.98e-05
PKNOX2	1.06547	9.37e-11
SRC	1.06558	9.54e-11
NTN1	1.06582	2.94e-07
RCAN3	1.06652	9.65e-08
MPO	1.06663	0.0276
KIAA0492	1.06722	1.09e-05
HRASLS	1.06777	2.17e-06
ALOX15	1.06787	0.0124
AFM	1.06794	0.000117
GYPA///GYPA	1.06828	2.6e-08
SCG2	1.06888	0.000621
PLG	1.06898	2.52e-06
MS4A12	1.06918	1.42e-09
H2AFV	1.06942	5.75e-10
PDCD5///PDCD5	1.06963	0.000288
FASTK///FASTK	1.07154	2.63e-06
OR10H5///OR10H1///OR10H2	1.07171	8.53e-10
LRRC32	1.07176	1.55e-06
SKI	1.07184	3.18e-10
PDZD4	1.07185	1.63e-08
CHRM2	1.07196	0.00636
L1CAM	1.072	0.00127
PDZD3	1.07209	4.53e-06
SLC12A1	1.07214	0.000111
PODN	1.07229	8.08e-06
CEMP1	1.07237	2.18e-10
SLC7A14	1.07243	1.14e-06
SLC29A3	1.07253	7.54e-06
BTK	1.07254	7.18e-09
PPFIA2	1.07263	7.24e-07
RASAL1	1.07266	5.38e-05
MAPT	1.07285	0.00355
CRELD2	1.07312	0.0212
CD96	1.07313	1.11e-07
ADCYAP1R1	1.07318	0.00379
TNF	1.0733	3.27e-08
ZNF213	1.07331	0.0016
JUNB	1.07339	5e-06
SLC25A3	1.07352	3.41e-10
SF1///ZFP28	1.07363	5.57e-07
RNF123	1.07409	7.77e-07
SFPQ	1.07416	0.000341
PRMT2	1.07424	0.00165
ICT1	1.07426	8.88e-07
CXorf27	1.07487	5.29e-07
PDZK1P1///PDZK1	1.07492	0.000268
WDTC1	1.07501	1.03e-08
OR8D2	1.07513	9.78e-08
RUSC1	1.07514	0.0012
TTC21A	1.07523	2.66e-09
OSTalpha	1.07543	0.000937
EGLN3	1.07608	0.000218
ALDH16A1	1.07627	1.72e-07
PAX9	1.07629	2.65e-05
STAT3	1.07631	5.23e-09
KIAA0152	1.07642	0.000685
PDCD6IP	1.07686	6.8e-05
OR2D3	1.07728	1.57e-10
C21orf45	1.07751	1.69e-07
TIMP2	1.07758	6.71e-06
FN3K	1.0777	0.000347
LARP2	1.07804	0.000202
RBBP5	1.07811	9.89e-06
SLC25A2	1.07818	2.18e-05
TNNT2	1.07825	0.00521
GRWD1	1.07883	7.28e-08
CMTM5	1.07911	5.73e-09
CD1E	1.07917	1.55e-06
CDV3	1.08042	0.000105
GEMIN7	1.08065	8.62e-05
UCK2	1.08077	1.68e-06
OR2AE1	1.08133	9.27e-10
LRRC4C	1.08138	0.000771
HSFX1	1.0814	5.16e-11
ATP5L	1.08144	1.88e-07
SLC30A6	1.08152	0.000417
DAZ4///DAZ2///DAZ3///DAZ1	1.08204	0.000274
IL4	1.0821	4.25e-10
DDX12///DDX11	1.08254	8.64e-05
CCR7	1.08352	1.01e-06
TCOF1	1.08382	1.93e-09
MSI1	1.08391	5.34e-05
CXorf36	1.08395	2.97e-05
C10orf33	1.08406	1.73e-06
COPZ2	1.0841	3.99e-06
ADCK4	1.08426	3.14e-06
GTF2F2	1.08452	8.19e-07
TANK	1.08464	7.54e-10
PITPNM1///PLD1	1.08498	1.41e-07
GPRC5C	1.085	3.04e-06
DIDO1	1.0854	0.0105
ZNF238	1.08562	0.000314
C8orf76	1.08579	2.25e-07
MMP20	1.08602	3.21e-07
ZNF804A	1.08617	1.46e-06
OR5D18	1.08637	1.93e-05
DEFA4	1.08692	1.94e-09
PSG1///PSG8///PSG3	1.08698	5.41e-05
KIAA0999	1.08698	1.99e-07
CREB3L3	1.08699	5.33e-07
ERC2	1.08746	0.000351
GPC3	1.08768	1.11e-08
MAP4K4	1.08803	1.35e-06
ABCC2	1.08831	0.000436
SMG6	1.08846	1.88e-10
GRIK2	1.08853	3.21e-09
GOLGA2	1.08863	1.15e-07
FKBP4	1.08886	2.22e-05
SLC2A4RG	1.0891	1.25e-08
LOC348174///MGC34761	1.08919	3.82e-07
NFKB2	1.08975	0.000125
NBLA00301	1.08984	0.00026
PPP6C	1.09021	8.19e-08
SMUG1	1.09037	3.02e-10
UGT2B17///UGT2B15	1.09045	0.0018
HIST1H2AK	1.09124	0.000332
HEY2	1.09199	3.91e-07
IL2RA	1.09205	4.61e-05
IL18RAP	1.09206	0.00136
LOC338328	1.09317	0.00223
PIP4K2A	1.09359	0.000233
SNORA59A///VPS13D	1.09383	1.67e-08
OGT	1.09464	4.31e-05
HCG9	1.09472	3.99e-07
FAM44A	1.09476	3.48e-07
RACGAP1///RACGAP1	1.09506	8.57e-05
OLIG1	1.09519	1.94e-06
PPP1R15B	1.09554	1.02e-06
TRIM9	1.09563	7.55e-08
NGFB	1.09608	0.000143
LOC729234	1.09608	1.68e-08
NKAIN1	1.09622	7.6e-05
PCGF1	1.09623	2.22e-08
CPS1	1.09644	0.000784
TMEM40	1.09656	5.34e-05
HAVCR2	1.09667	0.000353
ZNF331	1.09677	0.000115
ATP2A1	1.09786	9.51e-09
LOC440706///DKFZp434B1231	1.09834	0.000859
PLA1A	1.09856	0.00803
HPCA	1.09864	8.99e-05
MAP3K9	1.09869	1.42e-07
TMEM176A	1.0987	0.00153
GLI1	1.09879	4.37e-10
AP3M2	1.09898	5.9e-07
SLC22A7	1.0999	1.19e-08
KCND1	1.10002	0.000588
BCL2L12	1.10027	3.8e-07
HBG2///HBG1	1.10035	5.47e-07
KPTN	1.10038	0.0024
ADPRH	1.10049	0.000105
ITGAM	1.10065	0.000355
LPPR4	1.10094	0.000234
CHD9	1.10099	0.00285
SULT1C3	1.10146	1.17e-05
SCN2B	1.10146	9.28e-06
EREG	1.1015	0.000177
2022-09-05	1.10156	1.52e-05
PAWR	1.10161	1.32e-07
SEMA3A	1.10164	0.0001
OLFM3	1.10201	0.000646
MARCKS	1.10214	4.18e-06
DOCK4	1.10248	3.38e-05
LTB4R2	1.10256	2.12e-09
MAGEA8	1.10257	1.36e-07
ARHGAP11A	1.10271	0.000161
RNF130	1.10276	1.54e-09
PGLYRP1	1.10288	0.000121
LRRC33	1.1033	4.29e-06
SLC2A3P1	1.10335	0.000553
CTA-126B4.3///CTA-126B4.3	1.10346	0.00719
CAMSAP1	1.10373	2.66e-10
DPCR1	1.1038	1.22e-08
ADAMDEC1	1.10416	2.3e-05
SLC3A1	1.10464	6.79e-07
SLC12A6	1.1049	0.0141
LIG1	1.10494	6.45e-07
C20orf141	1.10508	0.000254
USP22	1.10517	9.47e-11
GABRB2	1.10541	0.017
GSDML	1.10566	3.31e-06
GPSM3///GPSM3	1.10569	0.00117
LOC340069///HSD17B4	1.10584	1.59e-08
AICDA	1.10597	0.000109
CD93	1.10614	0.000722
RREB1	1.10621	4.67e-06
TRBV19	1.10637	1.79e-07
SAA4///SAA2	1.10661	0.00103
FIS1	1.10674	3.9e-06
UPF2	1.10715	5.04e-07
PCDHB14	1.10732	9.82e-08
MASP1	1.10771	8.64e-05
AVPR1B	1.10785	1.06e-06
SPRR1B	1.10828	0.00121
ARMC8	1.1084	6.75e-06
KRTAP4-4	1.10919	0.00362
AK3L1	1.10932	1.45e-05
RAB3A	1.10938	4.78e-07
PFKP	1.10966	8.66e-06
ZNF623	1.10973	4.38e-09
HAPLN4	1.10982	1.67e-06
SLC30A8	1.11017	0.000757
HMX1	1.11041	1.64e-07
RAB24	1.11044	2.1e-06
FGFR1OP	1.11076	0.000199
DPF3	1.11098	2.22e-10
KCNB1	1.11125	1.36e-06
RXRA	1.11134	0.000106
RAD50	1.11168	1.1e-06
PCDH17	1.11194	0.000126
TAP2///TUBA1C	1.11201	0.00727
NFKBIB	1.11208	2.83e-05
SCN8A	1.11209	1.25e-11
AHSG	1.11235	2.81e-10
OBSCN	1.1129	1.61e-06
OR2V2	1.11298	2.77e-08
SLC25A31	1.11332	2.67e-05
RUFY2	1.11386	1.36e-07
LALBA	1.11388	0.000203
CNTROB	1.11415	4.38e-07
EXOC6	1.11451	1.51e-05
KCNJ11	1.11495	5.92e-09
IRGC	1.11532	0.000429
CCR2///FLJ78302	1.11561	0.00123
PGBD5	1.11589	1.74e-07
TMEM2	1.11609	8.27e-07
PECAM1	1.11622	2.41e-08
PPY	1.11626	2.83e-09
MOG	1.11629	1.64e-05
CXorf9	1.11728	0.0194
SNX1	1.11729	3.52e-05
TNFRSF10D	1.1173	9.09e-07
HN1	1.11736	2.36e-05
TRIM39R///RPP21	1.1176	2.89e-08
ZNF8	1.11781	3.84e-07
KIAA0984	1.11838	8.14e-09
SH3KBP1	1.11843	3.57e-06
MFI2	1.11856	7.47e-07
CHST10	1.11858	6.48e-09
C17orf53	1.11864	0.00177
TIMD4	1.11904	3.9e-06
MKI67	1.11913	1.57e-11
LOC646627	1.11931	0.000332
ATP1B3	1.11956	0.00188
H2AFX	1.11968	3.95e-05
TAL1	1.11983	1.18e-08
HSD3B2	1.11995	0.00488
SRRM1///SRRM1	1.11997	2.97e-06
PRPH	1.12031	1.89e-07
GPC6	1.12051	0.000756
CHRNB1	1.12063	1.92e-09
CXCR3	1.12081	8.81e-07
APOBEC1	1.12081	4.46e-08
CASP14	1.12135	2.2e-06
TSPY1	1.12169	1.64e-06
SENP3	1.12171	3.19e-05
NDUFV1	1.12189	2.37e-05
CSPG4	1.12192	5.16e-07
CBLN1	1.12263	0.00364
EGFL6	1.1227	0.00011
RAD18	1.12308	2.13e-05
TAX1BP1	1.1233	1.46e-09
LOC654433	1.12332	1.38e-06
UPK3B	1.12336	0.000146
HIST3H2A	1.12341	0.000486
SYT7	1.12395	7.64e-06
DRAP1	1.1242	1.08e-06
SRGAP2	1.12423	4.3e-08
FOXN3	1.12436	1.3e-05
DKFZP434B0335	1.12458	2.82e-05
FAM115A	1.1246	9.69e-06
WSB2	1.12464	5.42e-08
NUFIP2	1.12507	1.87e-10
KIAA0284	1.12524	1.26e-10
LOC727849///LOC727751///FLJ22795	1.12532	0.00026
SRCAP	1.12584	4.38e-08
BLR1	1.12594	0.000196
IFNG	1.12609	0.000104
FGF1	1.12628	4.75e-05
ELF2	1.12628	2.47e-05
GNPTAB	1.12646	5.6e-06
ADAMTS9	1.12648	0.000476
PSORS1C2	1.12651	7.77e-10
GPR31	1.12654	2.21e-09
TFG	1.12655	5.67e-05
PRLHR	1.12693	7.95e-08
PSCD3	1.12703	0.000217
KIAA0701	1.12716	1.15e-08
MXD3///MXD3	1.12737	4.23e-07
SPTBN2	1.12742	3.03e-06
FPRL1	1.12763	0.000495
DUOX1	1.12819	8.73e-07
ADAM2	1.12819	0.00956
USP47	1.1282	7.71e-08
PBX2	1.12833	1.34e-08
DKFZP761N09121	1.12836	0.000223
LOC723805///SUPT5H	1.12868	1.65e-06
RHOU	1.12872	0.00616
GCM2	1.12882	1.71e-10
COL4A1	1.12885	6.99e-05
PLAC1	1.12915	3.17e-06
NUAK1	1.12916	2.29e-05
PIN4	1.12942	1.7e-06
C14orf119	1.1297	0.000175
LOC729362///RPL36A	1.12997	4.07e-05
ABHD4	1.13067	1.5e-06
MIOX	1.13072	1.04e-09
SCLT1	1.13103	3.16e-05
TMEFF1	1.13108	1.92e-06
C17orf72	1.13137	3.27e-11
PHTF2	1.13162	7.27e-05
ZNF35	1.13174	5.5e-05
ART4	1.13211	3.56e-08
ETV6	1.13299	2.66e-09
TCL1B	1.1334	4.47e-08
TANC2	1.13343	1.44e-06
C8orf79	1.13367	0.000108
SFI1	1.13381	1.21e-08
NCBP1	1.13397	2.08e-06
FLJ20433	1.13397	5.94e-08
C22orf9	1.13447	1.28e-07
TLR3	1.13459	9.81e-08
INTS6///LOC285634	1.13495	5.5e-07
GLRX	1.13536	4.16e-08
SLC27A5	1.13541	4.35e-08
ZFYVE20	1.13542	2.65e-05
SIGLEC1	1.13548	7.09e-07
SFXN3	1.13588	1.51e-06
SLC30A2	1.13608	2.23e-06
LGI3	1.1361	2.12e-07
ZSWIM1	1.13611	8.38e-05
PAF1	1.13626	3.67e-07
C15orf39	1.13686	7.89e-06
AGXT2L1	1.13731	4.52e-07
NUDT3	1.13771	1.84e-06
MMP24	1.13788	0.0139
LDB2	1.13814	1.16e-07
ABCD1	1.13851	5.31e-06
POU4F2	1.13874	0.00015
TNFSF4	1.13925	2.73e-06
TNRC6A	1.14003	1.44e-05
GRIN1	1.14021	0.00334
CYP4A11	1.14025	1.3e-06
GDA	1.14027	0.00615
DNAJC11	1.14117	9.17e-06
NR4A3	1.1416	9.9e-13
RBBP6	1.14171	0.000189
IL17RB	1.14173	1.08e-05
GPR56	1.14215	6.71e-08
DMP1	1.14228	0.000143
ZNF179	1.14246	0.00417
INSL3	1.14255	1.31e-09
REG1B	1.14276	0.000137
AKR1C2///AKR1C1	1.14287	0.00726
CENTG3	1.14348	7.09e-05
MCART1	1.14357	3.03e-09
TNKS	1.14376	2.24e-05
CLC	1.14391	0.0122
UBE2T	1.14404	4.72e-05
HTN3	1.14412	0.00114
SNX26	1.14425	1.04e-10
COX6C	1.14429	0.00026
GPR172B	1.14433	5.86e-09
ZNF157	1.14435	2.17e-05
KCNA1	1.14445	1.38e-05
AQP2	1.14447	3.88e-09
NPHS1	1.145	4.22e-08
HBG1	1.14514	9.61e-06
C12orf65	1.14647	2.21e-08
GPR23	1.14706	8.62e-06
RAI14	1.14744	0.000194
C9orf25	1.14754	4.77e-06
LOX	1.14764	0.048
WSCD1	1.14777	0.00146
CDH18	1.148	2.44e-07
CPNE7	1.14818	0.00248
ADAM19	1.1482	1.35e-05
FLJ37078	1.14822	4.42e-10
PTPRN	1.14833	0.0446
SLC13A2	1.14837	4.14e-11
C11orf3	1.14913	4.85e-05
LASS1///GDF1	1.14921	1.45e-05
LENG8	1.14938	4.95e-07
NPY1R	1.14944	7.8e-05
THRSP	1.14985	9.75e-12
FANCA	1.14989	4.75e-06
GRIN2C	1.15	0.00129
BAX	1.15014	2.78e-10
THPO	1.15062	6.88e-05
SAC	1.15105	0.00211
SIN3B	1.15154	0.0112
CENPB	1.15176	0.000948
PELO	1.15198	3.53e-07
PALM2-AKAP2///AKAP2	1.15251	2.57e-07
NKX2-1	1.15266	2.65e-09
UST	1.15267	0.00361
INCENP	1.15278	2.48e-05
SLMO2	1.15352	2e-10
TUBA3D///TUBA3E///TUBA3C	1.15359	8.45e-06
TIMM50	1.15378	0.000484
OGG1	1.15383	8.25e-11
NIBP	1.15398	7.29e-08
SIGLEC12///SIGLEC7	1.15412	1.99e-07
PPEF2	1.15425	5.16e-09
RCN3	1.15427	1.9e-08
STAT4	1.1545	0.00122
MRM1	1.15492	4.23e-06
SOX2OT	1.15505	0.0014
NCAPG2	1.15519	0.00208
C14orf153	1.15591	0.00044
FAM13A1	1.1563	0.000444
GSG1	1.15652	1.97e-05
ATP2B2	1.15713	0.0083
MEP1A	1.15743	0.000182
RIMS3	1.1575	1.13e-07
NOP5/NOP58	1.15786	6.96e-11
PDE4D	1.15809	3.65e-06
HIST1H4J///HIST1H4K	1.15847	0.00503
SLAMF7	1.15935	2.57e-06
HIST1H1C	1.15952	0.0353
TSPAN10	1.15965	2.69e-10
MGC12982	1.15995	3.56e-11
LOC153811	1.16009	8.04e-08
LY6G5B///CSNK2B	1.16022	1.22e-11
STMN2	1.16069	0.0121
TG	1.16187	6.98e-08
CHRNG	1.16358	0.000132
OR11H4	1.16358	1.11e-07
HTR1D	1.16377	4.42e-06
TBC1D10B	1.16408	5.09e-06
POLR2A	1.16415	8.68e-07
TOP2A	1.16422	7.76e-06
CSN2	1.1643	1.78e-06
PAH	1.16443	0.00111
UBA52	1.16475	1.33e-05
C9orf105///FBXO10	1.16489	1.31e-07
SDK2	1.16491	1.5e-07
MLF1	1.16511	1.39e-05
MAGEA5	1.16533	2.9e-06
DLX6	1.16566	4.35e-06
CA7	1.16572	1.07e-10
GPR22	1.1663	3.1e-05
VPS13B	1.16633	2.63e-06
VIL1	1.16633	2.35e-06
CRCT1	1.16679	0.000128
HILS1	1.16715	3.72e-10
NAT8B	1.16735	6.27e-07
NACAD	1.16741	1.18e-06
TMEM10	1.16763	1.41e-07
POU4F1	1.16785	3.7e-10
GP1BA	1.1679	4.61e-08
AGGF1	1.16872	1.11e-07
EMR1	1.16908	1.2e-05
RIN3	1.16947	1.8e-07
SERPINA10	1.16967	1.52e-05
FAM48A	1.17016	4.53e-07
UBTF	1.1703	5.32e-08
MT3	1.17046	0.0233
ERRFI1	1.1717	1.84e-08
SF3A2	1.17206	3.49e-08
USP37	1.17206	6.64e-09
WNT5A	1.17221	1.16e-11
ADAMTS12	1.17223	4.51e-06
GRID1	1.17227	1.87e-09
PDZD7	1.17253	1.14e-05
LEPROT///LEPR	1.17284	0.00471
TGFBRAP1	1.173	4.23e-06
NRP2	1.17341	2.56e-05
FAM124B	1.17349	0.000338
GIPC2	1.17382	0.00168
MRTO4	1.17391	0.000371
TMEM1	1.1743	1.66e-09
VSIG4///VSIG4	1.1743	3.31e-05
CCDC39	1.1745	0.00036
DSC1	1.17454	0.00137
RAB6B///RAB6A	1.17456	1.83e-11
SAMD9	1.1746	0.00069
MRPS11	1.17522	1.56e-05
WDR77	1.17562	3.21e-10
DYRK2	1.1757	6.58e-07
DBNDD1	1.17591	6.84e-05
FBXL18	1.17597	4.7e-06
LRP2	1.17611	8.52e-06
SLCO1C1	1.17654	2.22e-05
NCAM2	1.17679	1.75e-08
DLG2	1.17702	4.91e-07
DHCR7	1.17709	0.000416
ENG///CLIP2	1.17747	1.15e-06
ARMC4	1.17781	1.79e-10
CREBBP	1.17818	1.5e-07
TRPM3	1.17841	0.000574
AK5	1.17849	2.6e-07
PSMG3	1.17859	3.54e-08
ST6GAL1	1.1788	0.00199
ITGA11	1.17885	0.00714
KALRN	1.17924	1.18e-06
SFTPC	1.17941	0.00111
NTNG2	1.18075	1.63e-09
MAFB	1.18079	5.12e-06
SULT1C2	1.18131	2.02e-07
GAN	1.18167	1.41e-09
PUNC	1.18176	5.26e-05
PKM2	1.18202	2.63e-05
ADAMTSL4	1.18209	6.26e-05
KRT34	1.18217	0.00244
KIF27	1.18247	4.29e-09
SCO2	1.18294	3.89e-09
KIAA1576	1.18313	2.47e-05
SCN3B	1.18339	0.000555
RFX2	1.18526	0.000149
HOXD9	1.18531	5.64e-07
PVALB	1.18541	0.000182
FAM54A	1.1857	0.000837
ETFDH	1.1858	0.000181
ARPC3	1.18621	2.3e-09
C18orf45	1.18638	8.44e-07
MAP3K12	1.18655	1.61e-07
C21orf66	1.1867	2.4e-06
GOLT1B	1.18679	5.58e-05
GNLY	1.1872	1.83e-06
LOC645961	1.18783	0.0374
RAX2	1.18805	5.85e-07
CCNK	1.18814	9.75e-05
CXorf48	1.18816	5.61e-05
KIAA1276	1.18839	2.77e-07
ESF1	1.18844	4.27e-09
GLYATL2	1.18847	6.25e-05
NCOA3	1.1885	1.13e-08
CYP26A1	1.18855	0.00237
HAND2	1.18866	1.08e-07
PDZK1IP1	1.18929	0.0001
LOC646719	1.18931	6.27e-09
XIST	1.18933	4.79e-10
AMBN	1.18939	2.72e-08
ATG16L2	1.18946	6.58e-05
PTPN21	1.1898	0.0026
ATAD2	1.19006	0.00134
C1GALT1	1.19007	1.61e-05
DDB1	1.19019	9.3e-05
ANXA1	1.1903	0.00851
PDE10A	1.19038	2e-11
LRRC8A	1.19088	2.35e-09
C1S	1.19112	1.43e-06
FANCC	1.19147	1.17e-06
CCT6A	1.19203	1.7e-06
EPPK1	1.19238	9.32e-06
NCAPG	1.19239	4.07e-05
PIK3AP1	1.19275	0.00011
YAF2	1.19294	8.83e-08
ALPK2	1.19295	5.95e-05
TRIM46	1.19351	2.5e-10
FKBP15	1.1944	8.2e-05
PDXDC2	1.19514	8.92e-07
UBE2I	1.19523	2.7e-05
CREB3L2	1.19524	0.00167
FABP5///FABP5L7	1.19552	0.000375
XRCC6	1.19584	6.97e-08
GKAP1	1.19642	2.88e-07
SIM2	1.19682	0.000166
CYP19A1	1.19753	3.34e-07
KIAA0460	1.19782	5.94e-05
SPCS3	1.19808	9.77e-10
EVI5	1.19876	2.8e-05
SPRR3///RPS15A	1.19903	1.11e-08
PTPRF	1.19917	5.66e-06
CYP8B1	1.19924	3.19e-09
GPT	1.19963	3.36e-10
SMR3B	1.19979	5.2e-06
P2RY14	1.1999	0.000399
IRF5	1.20011	7.65e-06
MADCAM1	1.20025	0.000393
SALL4	1.2003	0.00138
ARL5B	1.20044	2.77e-06
SF3A1	1.20048	0.00129
HRASLS2	1.20094	3.62e-09
PPP1R9A	1.20131	6.69e-09
SIRPA	1.20146	1.27e-10
KIR3DL2///LOC727787///KIR3DL2	1.20151	4.12e-07
CTRB1	1.20153	0.00268
RBM26	1.2016	8.7e-05
TESSP5	1.20165	2e-07
FGFR1OP2	1.20176	1.61e-06
HDAC9	1.20186	5.25e-08
GPR101	1.20213	1.01e-06
TUBAL3	1.20235	1.65e-05
URP2	1.20263	1.37e-06
PITX2	1.20266	6.49e-09
CCAR1	1.20275	6.79e-08
EFNA2	1.203	6.7e-05
PDCD1	1.20332	5.03e-05
FBP2	1.20351	0.000688
UGT2A1	1.20365	4.01e-07
CAMTA1	1.20396	5.46e-11
SPIN2A	1.20398	0.000531
DOCK8	1.20406	0.000446
HSPA4L	1.2041	2.04e-06
SPINK5	1.20413	0.000671
TRA2A	1.20417	1.54e-12
RAD54L	1.2043	1.4e-06
SYN2	1.20445	1.88e-05
ZBTB43	1.20583	6.47e-06
RB1	1.20593	3.61e-10
PTPRH	1.20599	1.6e-08
HYAL4	1.20606	4.78e-09
MAT1A	1.20654	2.18e-06
MYST4	1.20654	7.25e-09
ZDHHC2	1.20661	3.82e-07
DNM1	1.20684	0.00301
SUZ12	1.20755	0.000165
NPM3	1.20793	7.19e-05
SLC7A6	1.20835	1.59e-08
TNN	1.20867	1.1e-07
DOCK1	1.20875	2.34e-07
GCGR	1.20893	6.17e-05
TPI1///LOC729708///LOC728629	1.20909	2.72e-07
PAPOLB	1.20913	7.75e-08
SOAT2	1.20922	3.07e-06
MAPK4	1.20938	3.71e-10
ZWINT	1.20943	0.000656
CYSLTR2	1.20991	1.55e-09
GABRD	1.2101	6.19e-07
HIST2H3C	1.21047	7.7e-06
OR2F1	1.21162	0.000396
GKN1	1.21178	0.000396
TMPRSS13	1.21186	6.65e-06
GNG3	1.212	6.28e-10
PLXNB3	1.21235	2.9e-09
FOXD1	1.21252	0.0002
SLC9A7	1.21271	3.03e-06
PITX3	1.21291	4.15e-10
CTAG1A///CTAG1B///CTAG1A	1.21303	0.000281
RAD51L1	1.21306	2.35e-08
ZMYND19	1.21326	7.25e-09
LOC400236	1.21345	1.83e-09
SLC28A3	1.21359	4.91e-05
RPL32P3	1.2136	7.86e-06
PDE3B	1.21424	0.000169
TNFSF14	1.21426	0.00194
DDX10	1.21445	2.17e-07
CA6	1.21452	1.05e-06
NUDT14	1.21508	1.09e-06
KCNJ12	1.21536	0.000174
RPL35A	1.21543	4.07e-06
NPTX2	1.21546	1.81e-10
PJA1	1.21629	7.95e-08
2022-09-06	1.21693	4.44e-05
LOC728485	1.21721	4.14e-06
GNGT2	1.2173	1.58e-05
GLRA2	1.21734	9.47e-05
GPR132	1.21847	5.56e-08
RASA3	1.2189	7.35e-05
MCM3AP	1.2191	4.44e-06
ALPP	1.21953	8.36e-07
C7orf11	1.21959	2.94e-08
MAL2	1.2196	8.94e-07
ORAI2	1.21995	1.06e-07
PAX4	1.22005	2.95e-09
CPT1B///CHKB	1.22019	1.97e-06
PCDHA3	1.22057	1.37e-11
AHR	1.22067	0.00079
LYVE1	1.2218	0.000223
TMEM55B	1.2218	3.77e-07
NKG7	1.22197	0.000227
ACR///LOC645529	1.22222	5.98e-08
RAB6B	1.2228	1.44e-06
LOC90110	1.22284	1.93e-07
IL1RL2	1.22349	1.63e-07
ADAMTS15	1.22359	6.85e-08
MAGEC1	1.22408	0.00059
ATG9B///ATG9B	1.2241	8.36e-10
MGAM	1.22412	2.48e-05
HMGA1	1.22413	4.84e-08
HOXB1	1.22417	5.38e-11
CSAD	1.22429	3.23e-06
ZNF41	1.22457	0.00108
BAI1	1.22466	6.44e-07
MICAL3	1.2247	7.16e-11
SRD5A1	1.22493	1.88e-05
RAPGEF1	1.22513	2.58e-08
CASP2	1.22554	5.9e-11
PDE4DIP	1.22563	0.000695
CALM3///SSBP3	1.22593	2.84e-06
CLDN15	1.22681	1.4e-06
H6PD	1.22681	4.01e-05
ROS1	1.22727	1.69e-05
NARG2	1.22769	0.00108
GNRH1	1.22777	2.45e-05
HSPA2	1.22799	0.00185
PROZ	1.22829	0.00305
CTTNBP2NL	1.2286	1.32e-09
TCF19	1.22873	0.00171
GLDC	1.22877	0.0149
SLC26A2	1.22884	0.00117
MIAT	1.22889	0.0079
KCNQ4	1.22923	1.06e-09
MAGI3	1.22929	0.00058
MYT1L	1.22943	0.00061
ELA2B///ELA2A	1.23101	0.00043
LTA	1.23238	1.81e-06
STK19	1.23261	2.81e-06
OR51D1	1.23265	1.15e-07
BCL3	1.23302	9.6e-06
TP53INP2	1.23325	0.00213
HNRPH1	1.23362	8.06e-09
CX3CR1	1.23421	1.57e-05
LOC51336	1.23436	9.9e-08
FCHO2///GH2///GH1///CSHL1///CSH2///CSH1	1.23458	1.02e-05
ACY3	1.23526	0.00141
ZNF22	1.23537	1.78e-06
DPYSL5	1.23544	1.97e-05
TMEM28	1.23557	0.000205
LARS	1.23562	7.29e-07
C6orf64	1.23565	6.88e-07
AAK1	1.23573	5e-05
ICEBERG	1.23582	0.00516
CASR	1.23614	0.000539
PDE7B	1.23653	4.68e-06
HYPE	1.23679	1.87e-05
WDR61	1.23713	0.000392
PHF19	1.23726	0.000204
CACNA2D2	1.23771	8.09e-05
PPP2R2B	1.23796	0.000972
FCRL5	1.2381	0.00379
BTN1A1	1.23825	1.14e-06
HEG1	1.23835	9.36e-09
FOXE1	1.23954	5.22e-11
BRS3	1.23964	1.26e-05
SFRS14	1.23977	4.11e-06
ATXN2L	1.24006	8.61e-07
HIP1	1.24226	2.28e-08
TFPI	1.2423	2.88e-05
LIPF	1.24259	0.00108
GJC2	1.24289	2.41e-09
SLC11A1	1.24337	0.0106
PARP9	1.24391	1.33e-05
TTLL7	1.24399	9.77e-06
KIF14	1.24463	3.58e-10
C7orf54	1.24474	3.23e-07
ZNF276	1.24477	6.74e-07
KIF3C	1.2451	1.54e-07
NDUFV2	1.24513	1.42e-06
ACSS2	1.24515	3.27e-10
BAD	1.24538	2.77e-07
GRIP2	1.24593	6.43e-05
DEFB4	1.24629	1.81e-08
SLC26A8	1.2467	0.000387
MGC11102	1.24687	5.15e-06
NGFR	1.24727	2.01e-06
CUTA	1.24743	5.18e-08
GPR139	1.24771	9.53e-06
LILRB2	1.24793	0.000526
GPAM	1.24795	3.81e-06
PLEKHG5	1.24808	0.000227
GFRA3	1.24811	0.000553
ZNF556	1.24812	1.56e-08
ABCC5	1.24823	7.03e-05
IDS	1.24833	7.76e-07
SCN5A	1.24888	1.35e-10
IKZF4	1.24899	9.4e-07
TM4SF20	1.24938	6.57e-05
CDH7	1.24969	0.00334
SLC7A9	1.24981	9.48e-06
GALNT8///NDUFA9	1.25011	9.43e-08
FAM111A	1.2508	0.000731
SRPRB	1.25114	0.000893
CAMKK1	1.252	0.000284
CDKN2A	1.25248	1.99e-09
GIMAP7	1.25298	0.000147
MYH15	1.25299	0.001
ALPK3	1.25302	1.46e-07
2022-09-04	1.25316	4.59e-07
SLC2A13	1.2532	9.14e-05
NOL12	1.25336	2.21e-07
C19orf43	1.25338	7.66e-09
CPNE5	1.25379	0.000363
FAM57B	1.25406	0.000232
FLJ27365///LOC150381	1.25407	3.05e-05
MAGEA4	1.25414	2.61e-06
UCA1	1.25568	1.92e-11
SLC17A1	1.25583	3.96e-08
FNDC8	1.25703	9.29e-07
HMGCS1	1.25786	0.00282
PLK2	1.25793	0.00151
MXD1	1.2588	5.35e-09
SFRP5	1.25893	1.33e-10
CATSPERB	1.25923	7.58e-06
OR52L1	1.25984	1.75e-08
SLC11A2	1.26037	3.04e-05
TRIP13	1.26053	0.000628
CACNA1F	1.26069	2.18e-06
JRK	1.26099	4.64e-07
PYCRL	1.26106	1.4e-09
SLC7A1	1.2616	1.23e-06
C7orf53	1.26171	5.95e-09
HRH1	1.26207	1.76e-08
ATP10B	1.26337	6.46e-07
NPFFR2	1.26361	4.46e-08
MYO9B	1.26364	2.46e-06
EGFL7	1.26395	9.87e-08
TLE6	1.26479	0.00143
CBL///CBL	1.26499	7.13e-07
HNF4G	1.26516	1.49e-05
SUFU	1.26549	8.54e-08
NAPG	1.26567	2.87e-07
BASP1///PLK1	1.26569	0.000287
SVEP1	1.26605	2.28e-05
MN1	1.26628	1.72e-10
LRP10	1.26729	1.04e-06
TEAD1	1.26735	9.24e-09
PPFIA4	1.2677	1.74e-10
DHX34	1.26794	2.54e-09
GRIN2A	1.26821	9.62e-08
LOC440895///LIMS3	1.26837	5.43e-07
ABCD2	1.26868	8.84e-06
CYLC2	1.26876	0.000906
PYCR1	1.26922	3.73e-09
CARHSP1	1.26951	4.04e-06
PADI4	1.26956	1.7e-06
KRT1	1.26993	0.000787
XAF1	1.26995	0.000572
PACSIN2	1.26997	8.64e-10
PLGLB2///PLG	1.27014	0.027
PLIN	1.27034	2.67e-06
SLC6A13	1.27036	1.39e-06
CD1B	1.27058	6.5e-07
RNF20	1.27059	8.97e-07
MXI1	1.27066	0.000156
SYNJ1	1.2707	1.61e-08
GUCA1C	1.27159	0.000111
CRYGS	1.2718	1.93e-06
C8orf38	1.27224	1.51e-05
TRIO///TRIO	1.27246	2.12e-07
TRIM31	1.27252	1.09e-11
SERPINB3	1.27337	0.0106
YEATS2	1.27348	9.2e-09
ANKS1B	1.27408	1.01e-08
SRGAP1	1.27481	8.78e-05
CCL24	1.27495	1.08e-12
KRTAP2-4	1.27528	9.14e-10
COLEC10	1.27686	0.00696
CBX3	1.27706	1.07e-07
OTC	1.2773	0.000184
NUDT1///INS-IGF2///INS	1.27817	1.95e-06
FAM91A2	1.27861	3.74e-06
TBC1D25	1.27889	0.000124
CRYGA	1.27898	3.91e-05
SLC35B3	1.27908	1.35e-07
ECT2	1.27912	2.12e-05
MAP3K2	1.2792	3.6e-06
ZNF641	1.27928	8.37e-11
ATP2A2///ATP2A2	1.27931	1.24e-05
RNASE3	1.27937	1.25e-09
LRRC8B	1.27949	1.19e-05
SEMA7A	1.27995	0.0018
GBA2	1.28	0.00455
LOC4951	1.28012	2.16e-09
SDS	1.28033	3.45e-07
SAGE1	1.28066	0.00141
ASB4	1.2811	1.07e-10
C15orf2	1.28137	2.9e-08
CDC42EP1	1.28155	1.39e-06
CA2	1.28156	5.5e-07
IGF2	1.28212	0.00135
SATB2	1.28235	1.47e-11
TSHB	1.2825	2.39e-06
SLC4A10	1.28266	0.00561
C1QB	1.28267	0.000252
WNK1	1.28282	8.27e-09
KLHL24	1.28289	1.34e-06
MORC1	1.28297	4.13e-05
TAF5L	1.2833	6.05e-09
CST4	1.28353	1.87e-06
KIAA0226	1.28358	8e-07
ADRA1B	1.28389	3.49e-09
LOC730092	1.28393	1.15e-06
QRSL1	1.28393	1.12e-07
FFAR3	1.2841	2.66e-07
MASP2	1.28436	0.00141
NOX1	1.28486	6.5e-08
AQP7	1.28562	1.01e-06
LRRC19	1.2859	0.00218
RASSF7	1.28609	0.000259
HRH3	1.28702	6.06e-10
LOC727942///PDE4DIP	1.28744	3.66e-08
IGFBP4	1.28805	1.41e-05
MLLT6	1.28809	1.01e-07
HIST1H2BH	1.28884	0.000312
LYL1	1.29044	4.62e-08
LUZP4	1.29064	0.00013
VPS53	1.2907	5.11e-09
CENPN	1.29088	0.03
COPB1	1.29112	5.44e-09
CCL15	1.29119	0.0156
CAPN7	1.29135	0.000505
RAB35	1.29186	1.6e-05
GP1BB	1.29249	0.000162
INSM2	1.29258	0.00517
LIPC	1.29304	0.0336
DPP10	1.29339	0.000102
SLC5A5	1.29344	1.46e-10
PPM2C	1.29357	2.06e-05
GH2///CSH2///CSH1///GH1	1.29409	2.48e-08
PPP1R13L	1.29476	0.000319
KIF20A	1.29499	1.07e-06
PLCXD1	1.29528	6.37e-05
SORBS3	1.29606	0.000549
ZMYND8	1.29647	7.87e-07
INA	1.2965	5.3e-08
TOMM40	1.29677	4.82e-09
DHRS2	1.299	0.000598
C9orf3	1.29913	5.49e-07
NEIL3	1.29943	1.29e-09
KIAA0241	1.29948	8.13e-05
C12orf48///PMCH	1.30011	0.000151
LOC648556	1.30118	2.85e-06
PHCA	1.30123	1.47e-05
RPL27A	1.30165	0.000361
STK39	1.30181	1.53e-08
LOC152573	1.30208	1.65e-05
PHKA2	1.30269	1.04e-06
NARF	1.30305	2.29e-08
CEP55	1.30393	3.88e-05
CDH24	1.30398	3.44e-07
GRIA1	1.30399	5.12e-05
LGI2	1.30415	0.000143
TAF3	1.30427	1.27e-09
SNX27	1.30432	1.49e-11
ESPL1	1.30639	6.58e-08
HIRIP3	1.30641	4.47e-06
LOC96610	1.30656	2.64e-06
LY6G6C	1.30671	1.52e-06
KHSRP	1.30691	1.54e-07
HBE1	1.30692	1.22e-10
DDX23	1.30704	5.94e-12
MRPL11	1.30769	1.84e-09
GRIN2D	1.30772	3.49e-05
AUP1	1.30776	1.04e-05
LOC220906	1.30785	4.58e-05
TCF15	1.30838	5.05e-08
SLC2A2	1.30933	5.19e-05
PCDHB3	1.30966	0.00766
CLEC4M	1.31041	0.0446
C9orf86	1.31053	2.45e-05
COL9A3	1.31116	0.00213
GRIN3A	1.31131	1.02e-05
SMAP1L	1.31136	3.14e-08
RIC8A	1.31142	6.58e-07
PHLPPL	1.31197	1.19e-05
JARID1A	1.31202	0.000427
RTBDN	1.31223	1.06e-05
TDGF3///TDGF1	1.31265	1.34e-07
VNN1	1.31281	6.48e-05
LRRTM4	1.31291	0.00032
FBXO41	1.3133	0.000421
EDN1	1.31347	0.008
RUNX2	1.31403	2.6e-12
VEGFA	1.31424	4.09e-05
PIK3R3	1.3147	1.63e-09
GPR137C	1.31474	0.00133
ITCH	1.3149	7.7e-06
RGS9	1.3157	1.11e-08
ERP27	1.31624	0.0019
SIGLEC15	1.31706	5.31e-07
RAC3	1.3174	0.00385
HOXB5	1.31759	6.22e-10
KIAA1546	1.31761	1.1e-05
SP2	1.31782	1.1e-08
JMJD2C	1.31825	0.0266
SLC13A5	1.31898	0.0112
SPP2	1.31905	1.97e-10
GATAD2B	1.31928	5.37e-11
MAN1A1	1.31945	1.89e-07
PHOSPHO1	1.31958	1.31e-08
EXO1	1.31979	4.59e-08
WASF3	1.32026	2.16e-10
C2orf27///NBEA	1.32039	3.77e-05
LOC728397///CGGBP1	1.32075	1.48e-07
CHML	1.32084	2.91e-07
ELOVL2	1.32127	6.12e-14
POLR1A	1.32143	4.85e-05
GPR157	1.32191	7.66e-07
FNTB	1.3222	2.7e-11
PRSS33	1.32348	2.82e-10
BACE2	1.32355	2.21e-05
CDH5	1.3237	3.32e-07
CSPG5	1.32507	2.25e-05
PSG6	1.32538	0.000662
TTTY1	1.32547	1.61e-10
VASH2	1.32562	1.76e-06
ANLN	1.32569	7.12e-05
APC2	1.32628	1.91e-07
GBX2	1.32632	0.00166
ADRBK1	1.32645	5.37e-09
ZG16///LOC653808	1.32838	0.000464
SRRM2	1.32887	0.00012
CYP17A1	1.32908	4.54e-08
KCTD11	1.32955	4.15e-09
NXPH2	1.32987	1.23e-07
SYT4	1.33061	0.00187
LILRB3	1.33101	8.36e-05
TCF3	1.33123	2.73e-07
BRUNOL4	1.33139	6.27e-08
OSM	1.33156	0.000439
EPB41	1.33303	3.61e-11
CAMP	1.33344	0.000453
AIM1L	1.33383	1.28e-11
SAA4	1.33393	0.0193
NARG1	1.33458	2.73e-06
MMP8	1.33526	1.97e-05
ENSA	1.33569	0.000628
LOC285074	1.33576	3.39e-06
NPL	1.33587	4.72e-05
SPEF1	1.33647	0.00899
RAD52	1.33668	3.58e-05
PGAM2	1.33681	5.04e-08
IRS4	1.33742	1.49e-12
ESAM	1.33748	9.28e-07
OR8A1	1.33767	5.69e-05
HS3ST1	1.33792	0.00524
EPB41L5	1.33797	0.00067
MID1IP1	1.33808	2.43e-08
PRKAB2	1.33816	3.19e-09
BTBD14A	1.3384	1.8e-05
EPHB3	1.33867	2.58e-07
LRRC3	1.33874	1.65e-09
BBOX1	1.33897	4.38e-06
UCP1	1.33975	7.04e-06
SIRPB1	1.33997	1.94e-08
RASSF4	1.34032	9.14e-06
STX2	1.34052	4.73e-13
PURG	1.34077	0.000874
ANAPC5	1.3408	0.000638
USP7	1.34282	3.47e-08
NEU3	1.34339	7.78e-06
PI16	1.34358	5.52e-06
HPCAL4	1.34368	3.69e-07
PTPRJ	1.34395	3.08e-05
TAOK1	1.34396	5.07e-07
OR51L1	1.34396	1.13e-08
ITGB3	1.34414	1.31e-06
UCP2///TCF20	1.34469	7.52e-05
PPP1R16A	1.34559	1.83e-07
PCLKC	1.34573	0.0114
CXYorf2	1.34644	0.00228
PRKAG3	1.34779	1.1e-07
APBB1IP	1.34779	3.02e-11
KRTAP3-2	1.34802	5.3e-06
NOLA2///NOLA2	1.34805	5.99e-09
AQP6	1.34818	1.85e-07
E2F1	1.34975	1.84e-08
NME1	1.34988	1.32e-06
DAO	1.35089	4.64e-05
CLTCL1	1.35105	4.87e-10
DPH4	1.35142	0.000166
CASP4	1.35215	0.000105
C6orf21	1.35222	1.56e-13
MAZ	1.3525	1.86e-05
SNX6	1.35436	7.29e-10
CEP290	1.35439	1.31e-05
MEX3A	1.35443	0.000985
WDR48	1.35584	5.82e-09
KCNJ14	1.35624	1.51e-11
PTPRB	1.35657	4e-07
DOK3	1.3566	3.23e-07
ABI3BP	1.35662	3.05e-05
MGC7036	1.35677	1.39e-08
ARL13B	1.35693	3.53e-06
INPP4A	1.35714	6.1e-07
CHD6	1.35756	6.72e-09
PROP1	1.35762	7.8e-09
SIGLEC12	1.35786	0.00387
KIF23	1.35847	2.33e-06
PSMD7	1.3585	2.52e-07
SSX3	1.35869	2.15e-06
SLC25A23	1.35877	2.65e-05
TMEM191B	1.35886	2.46e-10
GTDC1	1.36025	1.41e-05
TSGA14	1.36031	2e-08
STX3	1.36039	1e-06
ABCA7	1.36062	6.95e-09
RGS6	1.36074	0.00148
FLT4	1.36108	3.83e-09
ZFP41	1.36123	9.64e-08
YY1	1.36124	4.05e-10
MUM1	1.36161	6.91e-07
MLN	1.36259	2.63e-08
EMR2	1.36261	1.55e-10
LEAP2	1.36294	0.00556
PACSIN1	1.36314	3.5e-06
ZNF407	1.36396	1.81e-06
TCP11	1.36477	0.000316
CLCN5	1.36497	1.52e-06
RTP3	1.36561	2.05e-05
PUS7	1.36577	2.4e-07
BCAR4	1.3662	9.35e-06
AOC2	1.36637	7.65e-11
FSTL4	1.36689	3.38e-08
PSCD4	1.36778	1.62e-06
FLJ43390	1.36826	1e-07
BZW1	1.36841	5.38e-06
GSK3A	1.36875	9.59e-07
CDX2	1.36917	2.36e-05
FAM20A	1.36962	1.93e-09
PCDHA1///PCDHA2///PCDHA3///PCDHA4///PCDHA5///PCDHA6///PCDHA7///PCDHA8///PCDHA10///PCDHA11///PCDHA12///PCDHA13///PCDHAC1///PCDHAC2///PCDHA9	1.37018	0.00207
MYL7	1.37037	1.74e-07
PRKDC	1.37093	9.86e-08
ABCG5	1.37103	4.97e-07
FNBP4	1.37138	4.35e-08
NPFF	1.37144	2.47e-09
HSPA4	1.37169	7.96e-06
GPR6	1.37177	1.87e-06
C1QTNF5///MFRP	1.37177	1.13e-09
NEUROD6	1.37265	5.7e-05
SIGLEC9	1.37268	0.000401
YWHAH	1.37273	8.5e-06
RERE	1.37439	8.71e-08
CNPY2	1.37503	4.83e-10
PLCXD2	1.37531	1.9e-09
SLC12A7	1.37561	6.7e-09
CD1C	1.37574	1.41e-08
REG3G	1.37639	6.39e-08
CLIC5	1.3764	0.000914
ASCL1	1.37668	0.000132
SPACA3	1.37684	2.08e-07
PTPDC1	1.37691	1.51e-06
CA12	1.37691	0.000189
STC1	1.37698	0.00148
CTSS	1.37704	0.000448
SLC10A7	1.37754	0.000404
ANKRD12	1.37798	3.1e-07
C3orf31	1.37836	1.58e-09
C1orf144///C1orf144	1.37866	7.19e-08
DDX17	1.37887	3.07e-08
SYT5	1.37895	2.44e-08
GCNT4	1.379	1.91e-11
LAMB3	1.37991	4.44e-09
BAIAP2L1	1.37992	7.03e-06
PRKAA2	1.38054	1.21e-06
WASF4	1.38139	1.27e-07
AGPAT3	1.38207	0.000134
LEP	1.38208	4.38e-06
NDUFB4	1.38239	2.27e-07
PFDN2	1.38265	1.01e-07
MRC1	1.38279	1.49e-08
LHFPL4	1.38312	5.34e-05
MET	1.38329	0.000305
CHD3	1.38345	1.36e-05
MLPH	1.3841	1.39e-05
ZNF587	1.38494	1.51e-06
NCOA2	1.38497	7.98e-10
COL11A2	1.3851	8.75e-08
GALNT6	1.38568	1.19e-06
ZDHHC13	1.38579	2.13e-07
KEL	1.38612	2.61e-05
CLEC3A	1.38671	2.21e-06
RNF216	1.38677	8.06e-08
COL8A1	1.38892	2.46e-07
ZNF117	1.38902	7.05e-06
EFNA5	1.38941	1.89e-12
GRAMD1B	1.38953	0.000286
ZYG11B	1.39058	1.07e-06
LOC727924	1.39179	9.82e-05
KRTAP4-10	1.3918	0.000166
PRKAG2	1.39228	3.25e-09
EFCBP2	1.3926	3.58e-07
SRGAP2P1	1.39282	9.16e-08
KIF3A	1.39284	6.75e-10
OR7G3	1.39297	1.7e-10
COX19	1.39311	8.52e-06
LOC400043	1.39317	1.82e-07
PIGS	1.39327	6.56e-06
TRIM36	1.39329	0.0334
FOXE3	1.39348	1.31e-09
TRADD	1.39367	1.23e-05
GJB7	1.39373	0.000686
CADM1	1.39392	4.62e-09
BLM	1.39401	5.33e-06
CALCR	1.39423	5.46e-05
CD19	1.39471	1.11e-07
RCC2	1.39549	5.6e-07
BCAT1	1.39584	4.11e-08
GRB2	1.39655	6.97e-11
CYP2C18	1.39725	0.000327
HLCS	1.39859	9.17e-05
HTR2C	1.39881	6.55e-10
MLL2	1.39883	1.6e-07
ANKRD13B///CORO6	1.39958	3.24e-06
IL6ST	1.39959	9.1e-07
PUSL1	1.39968	5.48e-05
TACR1	1.39995	2.91e-09
PANX2	1.40016	8.51e-07
C16orf14	1.40018	1.46e-06
MMRN1	1.40062	0.00168
HIST1H1D	1.40087	9.6e-05
CCL16	1.40128	2.72e-08
hCG_1815491	1.4015	1.01e-06
TFAP2B	1.40172	0.000139
BNIP3	1.40218	1.63e-06
GOLGA8A	1.40219	3.99e-05
CIT	1.40288	2.9e-16
ZNF117///ERV3	1.40294	4.44e-05
ZNF281	1.40301	2.76e-09
RUNDC2A	1.40305	5.28e-06
PIK3C2A	1.40315	5.1e-10
CPT1A	1.40349	1.16e-08
PCSK4	1.40376	1.09e-05
MSX1	1.404	5.79e-06
PFKL	1.40413	2.52e-09
PLCB2	1.4052	5.5e-10
SLC23A3	1.40572	2.14e-09
UBFD1	1.40576	1.99e-09
PDP2	1.40642	1.65e-07
C11orf30	1.40714	9.18e-11
KIAA1383	1.40783	7.04e-07
TLX2	1.40845	0.000572
FAM120C	1.40859	4.46e-06
ATP1B2	1.40873	2.35e-07
KCNJ13	1.40912	5.12e-08
GSTCD	1.40949	5.06e-09
DSEL	1.40951	0.0275
HLA-DPA1	1.40968	0.000254
APOA4	1.40977	2.94e-11
MRPL46	1.40988	1.68e-05
IRF7///FMNL1	1.41047	4.13e-06
FCER2	1.41129	0.00011
NTS	1.41145	0.00181
MKNK2///KIAA1545	1.41252	2.96e-07
C14orf73	1.41322	1.91e-07
ZNF480	1.41328	0.000242
RAPGEF5	1.41412	2.91e-06
MXD4	1.41425	6.66e-09
IL24	1.41462	9.94e-09
CCDC35	1.41511	2.24e-05
CROCCL1	1.41518	1.77e-07
OR6C4	1.41533	5.6e-12
ZP4	1.41546	0.000601
PTPN11	1.41577	1.24e-08
GUCY1A3	1.41628	1.56e-05
C9orf7	1.41764	1.98e-13
S100A7	1.41808	0.01
FKHL18	1.4201	1.12e-05
KIF26A	1.42124	1.62e-05
FRS2	1.42136	3.8e-10
FAM29A	1.42164	2.79e-08
C1orf35	1.42183	1.81e-05
VEZT	1.42238	5.15e-11
CEL	1.42293	9.06e-05
POU2F2	1.42392	3.91e-08
EPB41L4A	1.42444	3.51e-07
FOXN2	1.42461	1.86e-12
FLJ31818	1.42507	2.5e-07
A1BG	1.42581	1.59e-06
CHL1	1.4261	3.32e-11
ARF1	1.42719	1.72e-08
HCG8///C6orf12	1.42721	0.0136
DDX6	1.42738	5.06e-11
SLC22A16	1.42756	6.46e-09
TGM3	1.42817	1.12e-06
FBXO46	1.42841	2.85e-10
SLC34A1	1.42886	1.55e-06
CYP2B7P1///CYP2B6	1.42894	2.07e-08
CALB1	1.43072	1.33e-05
SLC6A7	1.43101	2.42e-10
ABCG8	1.43132	1.4e-05
SLC35D3	1.43147	1.39e-05
SFTPG	1.43202	1.41e-07
TMEM16C	1.43228	1.38e-07
LIMK1	1.43272	0.000204
KHDRBS3	1.43305	0.00111
CTTN	1.43313	6.68e-08
BBC3	1.43376	6.3e-06
P2RX7	1.43439	0.000112
LILRA5	1.43465	0.000771
MCM3APAS	1.43482	3.04e-06
TCL6///TCL1B	1.43565	3.4e-11
ZCCHC7	1.43634	2.95e-11
SLC9A8	1.43894	3.03e-13
GSPT1	1.43932	6.38e-07
CPLX1	1.43953	1.25e-07
CRYAA	1.44003	6.16e-07
SMARCAL1	1.44024	2.35e-09
2022-09-03	1.44065	4.33e-05
NEDD8	1.44085	4.55e-09
HPGD	1.44114	0.00295
GPR119	1.44137	1.18e-09
2022-03-01	1.44172	0.00037
ITGAX	1.44174	8.78e-07
RDHE2	1.44187	0.00192
DNAJC12	1.44256	0.00999
ATP5J2///ATP5J2	1.44262	5.88e-06
CNR1	1.44323	0.00116
C4orf30	1.44372	5.36e-09
HIST1H2AM	1.44409	7.62e-05
LYZL6	1.44587	5.18e-08
TKT///RPL11	1.44635	2.23e-08
ITSN1	1.44733	4.68e-05
TNFSF11	1.44753	7.67e-05
PLA2G3	1.44801	5.85e-06
C13orf7	1.44826	1.63e-06
NRGN	1.44902	9.02e-10
GALR1	1.44957	9.34e-06
EDIL3	1.44959	1.01e-08
THOC2	1.44962	1.92e-07
CLEC2L	1.45073	0.000111
ADAMTS1	1.45106	3.72e-06
BTBD14B	1.45194	6.93e-13
F5	1.45218	0.000168
TINAG	1.45233	2.1e-05
RPL6	1.45237	1.19e-05
CD6	1.45406	4.89e-12
C20orf54	1.45439	7.18e-07
NFATC1	1.45448	6.1e-06
C8orf70	1.45477	1e-07
MTF2	1.4556	2.82e-10
MAPK8IP3	1.45645	3.85e-08
IFNB1	1.45645	0.000324
EFNB2	1.45654	1.64e-07
PALM2	1.45783	3.78e-08
GALNT10	1.45817	1.87e-09
FAM130A1	1.45837	5.34e-10
CA1	1.4594	0.000684
MGST1	1.4596	0.000225
SLC14A2	1.45986	1.53e-08
GRIPAP1	1.46057	5.56e-09
SLC8A2	1.4611	0.00166
KIF3B	1.46112	5.72e-12
LOC613126	1.46271	8.21e-12
CR2	1.46369	0.00634
INVS	1.4641	6.01e-05
RELN	1.46417	1.28e-05
GRM5	1.46444	4.05e-05
ZNF295	1.46463	5.73e-09
MANBA	1.46569	1.37e-08
RUVBL2	1.46669	3.7e-06
CINP	1.46711	1.7e-10
ZNF518	1.46779	7.8e-06
TTR	1.46824	3.65e-05
CHD2	1.46848	9.3e-11
KIAA0329	1.46923	1.25e-08
PLEKHA5///SFRS11	1.46924	5.15e-09
HAL	1.4696	0.0321
SFTPD	1.4697	0.000198
ALPL	1.46991	4.1e-06
CFHR4	1.47083	6e-05
SLC6A3	1.4714	2.23e-06
SLC30A10	1.47151	1.01e-07
MAP2K2	1.47202	1.39e-07
PRTN3	1.47242	7.97e-05
HLA-DOB	1.47242	6.75e-06
CG030	1.47363	9.74e-09
SH3BP5	1.47589	1.83e-08
C14orf118	1.47599	2.72e-09
XPNPEP3	1.47659	8.72e-10
BDP1	1.47681	4.02e-09
FLJ20184	1.47699	6.56e-07
CTSC	1.47716	8.8e-07
PBEF1	1.47729	4.38e-05
ADAMTS3	1.47738	3.8e-05
NKX2-2	1.47764	0.00066
LOC148696	1.47775	1.12e-07
TRPA1	1.47779	0.000116
GRLF1	1.47866	5.33e-08
HSP90AB1	1.4802	1.22e-07
AVP	1.48094	1.4e-09
PAGE1	1.48122	0.00219
FOSL2	1.48287	2.13e-07
HSP90AA1	1.48367	9.22e-08
HSPE1	1.48379	7.4e-12
C14orf32	1.48778	1.37e-14
ATAD5	1.48819	1e-05
LCT	1.48893	3.74e-05
C4orf6	1.48915	2.75e-08
NPR1	1.48936	3.87e-07
ARHGEF10L	1.48981	7.16e-07
MCHR1	1.49074	7.62e-05
ANXA10	1.49075	1.81e-05
ZC3H11A	1.49088	3.44e-13
SBNO2	1.49118	3.78e-13
SLC16A14	1.49171	0.00127
DAP3	1.49235	2.77e-06
RSL1D1	1.49256	1.79e-06
RHAG	1.49331	0.000151
SIGLEC8	1.49435	0.000512
MUC6	1.49508	1.26e-05
HMGA1///APOE	1.49572	0.00106
GRM8	1.49693	0.000201
POU5F1P3///POU5F1	1.49718	9.05e-06
NR0B2	1.49726	7.67e-05
IL25	1.49745	1.19e-11
FMO2	1.49752	4.18e-05
TAAR2	1.49777	7.05e-08
KCNK12	1.49859	7.42e-06
CAND2	1.49888	3.17e-09
F2	1.4995	6.75e-06
TTR///C11orf47	1.49998	0.00231
OR10H4///OR10H3	1.50043	1.65e-12
CLPB	1.50065	7.18e-05
DPP6	1.5007	7.53e-07
TMEM59L	1.50094	0.000278
C8ORFK29	1.50347	2.11e-08
TTC17	1.5056	4.04e-08
MCM10	1.50659	1.66e-06
CDK6	1.50688	0.00352
CHI3L1	1.50702	0.00621
CASP5	1.50728	1.49e-10
GPR116	1.50832	1.61e-05
ACE2	1.50843	1.43e-05
DDHD1	1.50843	2.81e-07
MED1	1.5087	3.75e-08
RARB	1.50993	0.000327
ELK3	1.51041	7.99e-11
HEATR3	1.51144	3.75e-05
CD163	1.51226	0.00031
PROC	1.51226	0.00872
GDPD3	1.51227	4.15e-05
CAMKV	1.5123	0.00208
WDHD1	1.51246	1.11e-05
C3///ADH1B	1.51252	0.0135
SCTR	1.51306	1.14e-07
GPR35	1.51328	4.6e-07
MDS1	1.51477	1.02e-08
HIST1H4H	1.51488	0.00014
CRYBA2///RNF213	1.51493	2.84e-06
VIP	1.5159	0.00113
DCLK3	1.51592	4.24e-09
SEMA4G	1.51671	4.45e-09
ULK1	1.51811	3.77e-15
ARHGAP5	1.51917	1.04e-07
KISS1	1.52056	6.99e-06
CHORDC1	1.52163	9.26e-07
MAP7D3	1.52279	6.54e-06
RUFY1	1.52306	2.52e-11
STC2	1.52523	2.58e-05
LOC644656	1.52542	7.4e-06
OR4M1///OR4M2	1.52586	1.21e-06
SLCO4A1	1.52848	6.6e-14
TMEM53	1.52951	5.44e-06
BLK	1.53029	5.32e-10
TMOD2	1.53094	5.89e-10
FAM60A	1.5336	1.37e-09
WARS2	1.53369	4.19e-06
TERT	1.53443	1.21e-05
SHD	1.53449	3.29e-11
TAF10///ILK	1.53463	4.35e-06
WASL	1.53479	2e-06
HCFC1	1.53514	6.17e-10
KMO	1.53613	2.24e-11
ANKRD20A1///LOC727770	1.53658	7.37e-08
GYS2	1.53674	2.16e-06
SEC61A2	1.53695	6.8e-08
TFF2	1.53721	4.72e-07
CDT1	1.53796	1.64e-07
LRP8	1.5386	2.99e-09
SMAD1	1.53905	6.08e-07
PENK	1.53905	0.0016
PDE6C	1.53944	6.65e-09
ZIC2	1.54005	2.4e-08
ZNF638	1.54038	5.22e-08
AP1G1	1.54166	3.24e-08
AKTIP	1.54183	0.000109
ZNF7	1.54231	1.78e-08
RDX	1.54256	1.4e-06
AZU1	1.54363	0.00131
CD300LF	1.54641	2.21e-05
NUCKS1///ASRGL1	1.54666	1.4e-08
FAM62B	1.54706	0.000237
FAM20C	1.54711	1.69e-07
NUPL1	1.5473	7.04e-05
FAP	1.54902	0.000146
CREB5	1.54908	0.000548
CCNL1	1.54909	6.56e-08
AGRP	1.54937	1.97e-07
MAP3K13	1.54953	2.1e-08
MPZ	1.55012	4.39e-08
CDH17	1.55049	0.000383
CXorf21	1.55091	7.58e-06
PRKG2	1.55176	3.43e-05
NGLY1	1.55201	6.65e-15
PPBP	1.55257	0.0103
GPR68	1.55442	1.2e-11
CD97	1.55577	7.66e-15
AQP9	1.55592	0.000164
PPP4R2	1.55647	5.21e-12
RPS27L	1.55688	1.81e-06
AKAP5	1.55701	2.73e-05
LETM1	1.5576	6.71e-09
GPR4	1.55904	4.1e-08
MAP1LC3C	1.55983	7.58e-07
SLC18A3	1.56025	4.51e-10
GLRA1	1.56088	3.03e-05
PRDM12	1.56143	1.28e-06
COG8	1.56193	1.19e-09
CSH2	1.56201	1.31e-05
SSTR1	1.56203	0.000116
SULT2A1	1.56266	2.27e-05
AATK	1.56461	2.45e-05
EAF1	1.5649	3.63e-05
OR5D13	1.56666	2.29e-05
NR1I3	1.56852	9.1e-06
UCN	1.56862	2.51e-06
NFASC	1.56909	0.000247
IGF2BP1	1.56988	0.00458
ELA3A///ELA3B	1.57014	0.000507
FLJ44451	1.57042	3.17e-09
NSDHL	1.57081	4.94e-09
SAA2	1.57169	1.8e-08
CD36	1.57216	0.000876
MLZE	1.57261	1.15e-05
LIMS1	1.57408	5.24e-06
GABBR2	1.57661	0.000449
UNC13A	1.57751	4.49e-06
C10orf118	1.57764	2.49e-08
PARP14	1.57823	1.08e-08
SPC25	1.5787	0.00207
PIF1///PIF1	1.57906	2.39e-08
OLFML2B	1.57929	5.4e-05
CNDP2	1.58173	7.69e-10
GABRA3	1.58316	3.26e-07
ZFAND6	1.58364	1.39e-07
CCDC15	1.58424	7.36e-05
LXN	1.58438	0.0112
MAGEA11	1.5844	0.000312
TMEM189-UBE2V1///TMEM189///UBE2V1	1.58455	1.17e-07
PLCZ1	1.58491	6.37e-08
RBP2	1.58669	1.63e-09
SLC7A5	1.58737	4.34e-07
EXOC6B	1.58777	1.05e-12
CEP135	1.58798	2.99e-11
NSFL1C	1.58802	1.22e-12
STAR	1.58819	6.64e-11
GZMB	1.58857	9.05e-06
PRR11	1.58887	4.22e-06
SLC1A2	1.59007	1.35e-08
ATOH1	1.59132	2.48e-10
BMP10	1.59149	2.61e-09
KIAA0506	1.59195	7.45e-12
Magmas	1.59205	4.84e-10
CLEC1B	1.59278	0.00306
CCNA2	1.59281	1.26e-09
CENTA2	1.59287	8.95e-09
TRPC7	1.59352	0.00338
GPR21	1.59384	1.31e-08
CRHBP	1.59401	1.88e-06
MS4A7	1.5943	2.11e-05
CCR1	1.59459	3.8e-08
COL4A4	1.59511	3.02e-08
LRRTM2	1.59602	4.53e-08
APBA2	1.5967	1.65e-10
FBXL6	1.59671	3.06e-09
BPTF	1.59707	1.25e-11
QSER1	1.59897	2.5e-08
TFEC	1.60034	4.02e-09
HIPK3	1.60045	1.72e-09
LOC729946	1.60057	0.00192
KIAA0101	1.60166	0.000145
KIF24	1.60266	7.1e-07
GDF6	1.60268	4.48e-07
RTN4RL1	1.60275	6.2e-10
FETUB	1.60296	0.000272
EXOC5	1.60357	1.7e-06
LOC150837	1.60376	2.46e-07
LOC642031///LOC642031	1.60436	1.31e-06
SPTAN1	1.60586	1.76e-09
HP1BP3	1.60592	5.71e-06
CDC2L5	1.60628	2.8e-10
TFR2	1.60634	4.64e-11
C13orf33	1.61043	0.000938
NOX5	1.61195	9.66e-07
GALR3	1.61245	3.82e-09
C8G	1.61354	0.0059
LRCH3	1.61524	1.36e-07
DTL	1.61646	2.42e-07
PCDHB2	1.61651	1.63e-05
INSIG1	1.61728	0.00011
LRP5	1.61754	3.34e-08
MYL4	1.61769	8.66e-08
MAPK8IP2	1.6177	4.18e-08
KIF18A	1.61838	1.89e-07
LHX6	1.61899	5.28e-12
RETN	1.61923	4.05e-05
SPAM1	1.6196	0.00019
IL22RA2	1.62058	1.38e-08
HS3ST2	1.62185	9.94e-06
DLGAP3	1.62264	5.51e-05
SSX1	1.62455	8.61e-06
PIK3C2G	1.62505	1.5e-06
OR8B4	1.62554	1.77e-10
GRPEL2	1.62572	1.5e-06
CENPO///CENPO	1.62669	3.34e-06
NFRKB	1.62674	4.91e-08
NCOR1	1.62686	8.81e-09
KIAA1239	1.6274	5.16e-06
LOC645904	1.62978	1.39e-09
CR1L///CR1	1.63136	0.00271
SLC30A3	1.63184	5.39e-07
DBF4B	1.63249	1.54e-11
HAND1	1.63263	3.66e-07
PBRM1	1.63325	1.98e-10
ITIH1	1.63327	1.22e-06
ADORA2A	1.63653	1.46e-08
REP15	1.63821	4.18e-11
ZMIZ2	1.63833	2.54e-09
SMNDC1	1.63896	7.84e-05
GABRA4	1.63976	2.33e-08
MACF1	1.63978	1.49e-13
PHF12	1.64228	3.25e-09
LIME1///ZGPAT	1.64271	1.59e-10
SLC4A7	1.64316	6.14e-10
TFAP2A	1.6445	7.65e-05
HRC	1.6457	1.9e-08
MBNL1	1.64572	1.66e-09
TROAP	1.64576	1.68e-11
TULP1	1.64778	8.42e-08
MS4A3	1.64781	1.76e-05
AOAH	1.64872	5.73e-09
ITGA4	1.64891	1.83e-08
C1orf95	1.65009	3.25e-12
UNC93B1	1.65247	4.34e-07
NFIC	1.65257	6.21e-09
IPO8	1.65261	9.71e-08
FYN	1.65437	3.96e-11
OAZ1	1.6546	1.63e-10
RALA	1.65645	2.22e-08
OR2S2	1.65952	7.5e-08
ERO1L	1.65989	7.27e-05
CSNK1G2	1.66003	4.77e-10
ASCC3	1.66433	2.98e-06
LRG1	1.66475	0.00342
WASF1	1.66537	2.55e-13
EIF4EBP1	1.66562	5.61e-10
LATS1	1.66611	3.96e-10
PROL1	1.66696	1.61e-11
ACVR2B	1.66744	9.57e-07
CCL26	1.66757	9.49e-08
PLAC4	1.6698	4.27e-06
RELT///RELT	1.67067	2.18e-10
HN1///TUBB	1.67136	3.1e-09
PLA2G1B	1.67263	4.55e-06
PLA2G12B	1.67374	1.56e-05
MED19	1.67647	1.28e-09
KCNK18	1.67771	2.15e-06
SCAF1	1.67874	2.97e-07
[truncated: 458 more rows]
