# Supplementary material for: SGK2 promotes prostate cancer metastasis by inhibiting ferroptosis via upregulating GPX4
Source: Cell Death Dis. 2023 Jan 31;14(1):74. doi: 10.1038/s41419-023-05614-5 (PMC9889330; doi:10.1038/s41419-023-05614-5)
Supplement: Supplementary file 15 — Supplementary Table S5 [file 41419_2023_5614_MOESM15_ESM.xlsx]

## Sheet: Supplementary Table. S4
Gene.symbol	log2FC	P.Value
ANKRD39	-1.00026	1.4e-06
RAD23A	-1.00041	0.00022
GSTM5	-1.00049	8.56e-06
C2orf12	-1.00059	4.29e-05
MPPE1	-1.00087	1.43e-07
EED	-1.0011	7e-06
PLEKHM2	-1.00119	9.6e-06
ITGAV	-1.00235	1.37e-05
LAPTM4B	-1.00262	7.94e-05
MCM6	-1.0029	5.93e-06
CCDC44	-1.00297	1.43e-07
MAN1B1	-1.00307	7.61e-05
TMEM5	-1.00328	8.73e-08
IQCA	-1.00339	0.000806
POLE3	-1.0036	4.58e-08
TRAK1	-1.00373	8.37e-08
PARP6	-1.00441	0.000343
C1orf170	-1.00444	0.0032
HERPUD1	-1.0047	3.68e-05
EFTUD2	-1.00475	0.00012
MAP6	-1.00509	0.000146
JTV1	-1.00518	0.000636
ACSF2	-1.00539	0.000164
NAG	-1.00554	3.07e-09
GALNT7	-1.00615	0.0211
KLHL2	-1.00636	0.0377
HMGCL	-1.00646	5.86e-07
ZNF187	-1.00661	4.48e-07
RIOK3	-1.00664	1.06e-06
PLAC2///PLAC2	-1.00694	0.00494
TMEM112	-1.00807	0.00156
LOC220906	-1.00855	0.000288
DNAJB6///LOC387820	-1.00863	0.0031
ATRX	-1.00904	8.79e-06
APPL2	-1.00908	3.38e-06
C18orf1	-1.00932	0.000331
HNRPAB///LOC390294	-1.00992	0.000201
ZNF516	-1.01022	0.000329
POR///SLC38A2	-1.01047	6.12e-05
ADARB1	-1.01048	1.04e-05
GLT8D1	-1.01098	9.95e-08
LOC400541	-1.0113	1.6e-08
FADS1	-1.01249	0.0158
F8	-1.01259	0.000321
PEPD	-1.01296	0.00175
SEPHS2	-1.01314	8.26e-06
SSR4	-1.01362	1.52e-05
DIS3	-1.01383	2.87e-08
ZNF268	-1.01422	1.08e-08
GLOD4	-1.01593	8.44e-05
RMND5A	-1.01612	3.8e-05
KATNA1	-1.01624	1.29e-07
GABBR1	-1.01653	1.7e-10
TOR1A///TOR1A	-1.01654	3.93e-08
IDH2	-1.01656	0.00338
SOBP	-1.01674	0.0014
SLC16A9	-1.01677	0.00331
ICA1L///PIGY	-1.01683	1.53e-06
DKFZP564O0823	-1.01693	1.03e-07
ZNF571	-1.01709	3.09e-06
SHKBP1	-1.0171	0.000331
EI24	-1.01751	7.39e-05
POLK	-1.0178	1.66e-07
C5orf26///EPB41L4A	-1.01812	6.3e-07
SKIP	-1.01824	1.12e-07
MAF1	-1.01965	6.62e-06
ChGn	-1.01966	0.000244
MAP1LC3A	-1.0197	0.0403
HSPB6	-1.01985	0.00714
C10orf54	-1.01989	0.00021
LCAT	-1.02001	0.000115
APLP2///SERPING1	-1.02113	0.000944
UBB	-1.02207	5.74e-05
IQWD1	-1.02234	0.000808
SAP18	-1.02251	0.000356
CPSF2	-1.02259	0.000144
TPM1	-1.02276	0.00197
NUP37	-1.02337	3.5e-07
CALCOCO1	-1.02374	0.000156
EID1	-1.02462	8.62e-06
PLEKHF1///PLEKHF1	-1.02469	0.000343
SUCLA2	-1.02471	3.46e-05
FLJ44342///SFRS1	-1.02577	0.000907
SERTAD1	-1.02684	1.09e-05
TMEPAI	-1.02692	0.00111
UBE2CBP	-1.02739	0.000192
FAM82B	-1.02752	0.00327
TCEA1	-1.02818	4.45e-06
AKAP11	-1.02831	7.26e-08
NUP214	-1.02945	6.84e-07
PDIA6///ATP6V1C2	-1.02959	5.58e-05
SPRED2	-1.0312	1.06e-05
ARMC6	-1.03147	4.17e-07
ZNF611	-1.03226	4.37e-06
C2orf3	-1.03229	4.37e-06
CCDC25	-1.03239	3.87e-08
RAB32	-1.03313	0.00205
HIF3A	-1.03318	0.000153
UNC45A	-1.03366	5.46e-06
EXOC4	-1.03419	8.58e-05
RDH14	-1.03489	5.34e-08
VEGFB	-1.03554	1.7e-07
MBTPS1	-1.03565	1.62e-08
PSMD7	-1.03567	0.00121
ZNF596	-1.03587	1.98e-05
MITF	-1.03603	8.75e-06
MMP28	-1.03607	0.000107
ACO2	-1.03701	2.12e-05
ZBTB40	-1.03712	2.66e-07
MYO5C	-1.03713	8.1e-07
HAGH	-1.0372	5.7e-05
CCT4	-1.03721	3.46e-07
GSDMDC1	-1.03727	5.93e-05
FAM80B	-1.03753	0.000117
GLUD2///GLUD1///LOC644567	-1.03766	0.000133
HEXIM1	-1.03774	4.44e-09
GOLPH3	-1.03877	0.000113
PC	-1.039	5.34e-05
ZNF613	-1.03903	0.00401
TALDO1	-1.03938	9.69e-05
AMIGO1	-1.03947	2.59e-07
ZNF181	-1.03951	2.83e-07
DUSP3	-1.04003	3.54e-05
GLRX3///LOC728344	-1.04052	5.83e-05
SBDSP///SBDS	-1.0407	0.000192
KCTD9	-1.0412	4.74e-06
C15orf15///C15orf15	-1.04173	3.47e-06
EBNA1BP2	-1.04247	9.65e-07
GALNT11	-1.04254	1.36e-07
PSIP1	-1.04259	5.63e-07
TGFBR3	-1.04277	4.98e-05
CD81	-1.04291	1.53e-07
U2AF1	-1.04296	7.16e-09
ATP5C1	-1.04305	3.41e-05
LMBR1	-1.04328	0.00443
ENC1	-1.0436	3.05e-05
BLVRA	-1.04389	0.00216
COQ7	-1.04436	3.93e-06
C18orf37	-1.04471	1.45e-08
NDUFS3///GAD1	-1.04516	2.75e-07
RPS6KA1	-1.04534	0.000603
PRKAG2	-1.04551	3.23e-06
SCD	-1.04595	0.00229
PSMD14	-1.04646	6.07e-05
PDCD6IP	-1.0469	1.49e-06
ETF1	-1.04736	9.91e-06
DGKA	-1.04748	0.000388
PLA2G4F	-1.04755	0.000421
ZNF599	-1.04767	1.21e-07
BBS4	-1.04786	0.00442
PXDN	-1.04812	1.28e-05
CD14	-1.04826	0.0012
HD	-1.0484	1.34e-07
MANBA	-1.0487	1.15e-06
RHOBTB2	-1.0496	4.18e-06
PSTK	-1.04964	0.000224
RP11-125A7.3	-1.04966	8.79e-06
RGS1	-1.05044	0.0425
PCMT1	-1.05089	0.000188
FSTL1	-1.05155	0.000241
BBS7	-1.05166	0.000876
FAM62A///FAM62A	-1.05173	1.7e-07
AKR7A3	-1.0521	1.99e-05
NFU1	-1.05225	0.000363
SERPING1	-1.05245	0.00285
KIAA0859	-1.05249	2.04e-05
PYCARD	-1.05255	0.00117
ACSS1	-1.05258	0.000354
PNO1	-1.05309	4.66e-05
SFRS1	-1.05427	7.13e-05
FBXW9	-1.0549	1.46e-07
RABAC1	-1.05542	0.000185
SOX17	-1.05568	4.05e-05
LGALS2	-1.05622	0.00201
LNX1	-1.05663	0.0453
MRPL46	-1.05668	1.82e-08
CARS2	-1.05677	1.06e-05
C1QTNF4	-1.05699	0.000706
CH25H	-1.05703	0.000216
PSMD9	-1.05737	6.79e-05
MANBAL	-1.05749	6.34e-07
SOD3	-1.05817	0.000488
ZAK	-1.05887	0.00212
HLA-DPA1	-1.05895	0.00134
SFT2D1	-1.05911	0.00032
REV3L	-1.0601	4.25e-06
IFNGR2	-1.06048	9.29e-07
RP13-122B23.3	-1.06084	0.000287
IL16	-1.061	0.00329
LONRF1	-1.06114	3.32e-05
RNASE4	-1.0617	0.00194
AOX1	-1.06181	0.028
SLC25A1	-1.06318	6.06e-05
SAT2	-1.06375	2.61e-07
ETV1	-1.06391	0.00138
ZNF426	-1.06417	1.22e-08
MED27///LOC441089	-1.06454	1.38e-06
KIAA0319L	-1.06485	0.000568
TMEM168	-1.06555	1.81e-06
UBXD1///RMND5B	-1.06577	3.65e-06
SSR1	-1.06588	3.78e-06
ASS1///ASS1	-1.06594	0.00422
TACR2	-1.06725	0.0186
AMPD2	-1.06748	7.04e-07
DHRS1	-1.06778	1.5e-07
ZFP2	-1.06799	7.68e-05
SLC19A1///COL18A1///SLC19A1	-1.06803	0.000739
MAP3K15	-1.06805	8.16e-06
SLC22A18	-1.06817	7.95e-07
LOC339290	-1.06818	0.000179
EPC1	-1.06917	4.13e-05
NDUFB8	-1.06918	2.53e-07
PDE6B	-1.06946	0.000465
UBE2D3	-1.06989	2.6e-08
ATP11C	-1.06993	6.04e-06
PPP3CB	-1.07014	2.92e-06
TMEM138	-1.07117	0.000135
FFAR2	-1.07132	0.00712
DPM1	-1.0714	0.000192
C10orf84	-1.07141	7.55e-07
ADD3	-1.07164	0.0242
TMEM32	-1.07186	2.21e-08
RTN4IP1	-1.07207	5.29e-09
C10orf59	-1.07227	6.61e-07
ZYX///C7orf50	-1.07269	1.35e-05
TSHZ1	-1.0733	1.79e-07
TOMM20	-1.0733	3.06e-07
TRIM6	-1.07339	0.00522
FLJ10081	-1.07358	8.6e-06
SLC25A4	-1.07358	4.16e-05
HRB	-1.0742	3.46e-06
LOC389831	-1.07503	0.0092
SSBP2///GAPVD1	-1.07551	6.75e-06
NDFIP2	-1.07607	4.2e-09
TNFRSF19	-1.0762	0.000761
ZNF277	-1.07658	1.72e-05
NUDT2	-1.07669	1.59e-07
ACAT2///SEPN1///FAM54B	-1.07722	0.00165
C12orf5	-1.07738	0.000174
ETNK2	-1.07743	2.21e-08
VGLL3	-1.078	0.0128
PAAF1	-1.07808	3.17e-07
RPS9///LOC388556///RPS9	-1.07854	6.87e-09
TMED2	-1.07869	0.000306
ASB13	-1.07876	5.07e-05
FAM26B	-1.07924	5.84e-05
IFT172	-1.07926	2.13e-07
CNTD2	-1.07931	0.00399
MBD1	-1.07998	3.5e-09
PYCR2	-1.07999	2.55e-05
PPP2R5D	-1.08093	4.67e-08
NOTCH2	-1.08101	3.91e-08
PRKD1	-1.08158	0.0376
PDE4B	-1.08253	4.59e-05
UMPS	-1.08255	3.54e-05
GMFB	-1.08261	0.022
THOC3	-1.08271	3.19e-05
DAK	-1.08306	1.67e-06
MAD2L1BP	-1.08375	2.96e-07
DEF6	-1.08404	8.31e-06
DMXL1	-1.08472	0.00472
GOLGA7	-1.08481	1.45e-08
TMEM27	-1.08487	0.00368
GCAT	-1.08536	0.00339
GTF2A1	-1.08557	8.28e-07
PDAP1	-1.08938	0.000544
NEUROD1	-1.08945	4.38e-07
RAP1A	-1.08947	7.88e-05
B3GALNT1	-1.09071	5.25e-06
TXNL1///TncRNA	-1.09093	8.67e-07
CYBRD1	-1.09122	0.00238
EEA1	-1.09163	3.26e-05
CREBZF	-1.09192	5.71e-05
CELSR1	-1.09211	0.000361
STK38L	-1.09234	0.000157
KIAA1666	-1.09262	0.000322
NR4A3	-1.09342	0.000567
ERBB2	-1.09343	0.0363
SESN1	-1.09377	3.65e-06
KCNJ8	-1.09379	0.000374
TEX2	-1.09412	7.9e-09
CCT6A///CCT6AP1	-1.09433	2.39e-05
FLJ20628	-1.09457	8.79e-09
OLFML1	-1.09459	3.77e-07
DDX46	-1.09533	4.05e-08
PHTF1	-1.09587	0.000295
SLC35F2	-1.09614	4.89e-05
DNMT3L	-1.09618	4.11e-10
STAMBP	-1.0962	3.19e-08
ARHGAP20	-1.09631	0.000156
HNMT	-1.09671	4.32e-08
UBTD1	-1.09747	0.000128
MED28	-1.09766	0.00178
ANKHD1-EIF4EBP3///ANKHD1	-1.09775	5.22e-08
C8orf34	-1.09784	0.00167
TRIM33	-1.09802	1.17e-08
EIF2S1	-1.09883	1.02e-05
SEPX1	-1.09913	5.92e-05
PIK3R1	-1.09928	2.94e-05
NCOA6	-1.09944	8.37e-06
COG4	-1.09961	6.38e-07
C9orf5	-1.09999	5.6e-09
CDK5RAP1	-1.10026	1.52e-08
KTI12	-1.10037	2.8e-08
EVC	-1.10043	9.19e-09
NOC3L	-1.1006	1.37e-06
PHYH	-1.10161	5.65e-06
GNAI3	-1.10202	1.13e-07
RAB5A	-1.10218	1.08e-07
ALDH1B1	-1.10245	6.02e-05
MED16	-1.10254	5.09e-05
PIGS	-1.10327	3.92e-08
PROM1	-1.10344	0.00598
TJP1	-1.10404	7.19e-07
ELF1	-1.10404	3.35e-06
MT1X///MT1X	-1.10487	0.0425
CCND3	-1.10499	0.000122
LMAN1	-1.10538	0.000343
EPM2A	-1.10559	4.93e-08
VRK2	-1.10585	0.00013
HSPC105	-1.10602	5.09e-06
ATOH8	-1.10729	0.00197
BRWD1///BRWD1	-1.10739	0.00374
HS2ST1	-1.10824	6.65e-07
UBE2I	-1.10894	0.00608
ACAT1	-1.10917	0.000328
ABHD6	-1.10935	1.07e-06
FLJ20699	-1.10941	3.09e-06
TCEAL3///TCEAL5	-1.10975	0.000409
ME2	-1.10995	1.97e-05
FCGRT	-1.11083	1.86e-05
GPI	-1.11227	0.00474
PDZRN4///PDZRN4	-1.11237	0.0115
EPHA4	-1.11281	0.000805
USP30	-1.11308	2.6e-06
MAGI2	-1.11353	5.68e-06
PDXK	-1.11361	6.05e-05
GIN1	-1.1139	1.72e-08
NKIRAS1	-1.1143	1.96e-05
C1orf176	-1.11471	8.5e-07
UBE2E3///UBE2E4P	-1.11544	4.77e-05
TRIM6-TRIM34///TRIM34	-1.11557	3.97e-05
ZNF689	-1.11616	2.65e-09
BEGAIN	-1.11626	0.00015
COBL	-1.11632	7.48e-05
IQCG	-1.11711	0.00122
MGC13379	-1.11716	1.59e-05
PLXNB1	-1.11792	0.000663
RSU1	-1.11792	1.44e-08
RBM4B	-1.11794	6.73e-06
PDLIM2	-1.1182	5.17e-06
MXRA8///LOC727882	-1.11859	0.000847
MTM1	-1.11863	1.82e-06
DUOXA1	-1.11912	0.00277
RND2	-1.11922	8.9e-06
CCDC115	-1.11966	1.51e-09
HIAT1	-1.12004	3.01e-08
FAF1	-1.12012	5.38e-07
KIAA0372	-1.12041	6.65e-07
CCDC136///CCDC136	-1.12052	0.00885
HSPB2	-1.121	0.00141
ZFP64	-1.12115	2.38e-06
ANKRD25	-1.12256	0.000168
PTPRK	-1.12307	2.56e-05
FMOD	-1.12332	0.000301
TRIP6	-1.12351	0.00013
NAT1	-1.12375	3.52e-05
IL33	-1.1241	0.00192
IMP4	-1.12447	4.05e-05
HDC	-1.12479	0.000216
LOC387753///RPL21	-1.12485	2.59e-05
CCL4L2///CCL4L1///CCL4///CCL4L2///CCL4L1	-1.12511	0.000125
CDH1///IMMT	-1.12533	0.000142
RAG1AP1	-1.12641	0.000541
SLC7A4///SLC7A4	-1.12664	0.00463
KIAA1737	-1.12667	1.02e-08
GADD45G	-1.12684	0.0341
NLRX1	-1.1269	1.28e-07
REXO4	-1.12811	2.22e-08
CCDC91	-1.12816	4.44e-05
KIAA0500	-1.12821	1.47e-06
EML5	-1.12826	0.000123
SEMA4C	-1.12844	3.09e-06
SCAPER	-1.12883	2.59e-08
PCBP3	-1.12932	0.000559
NRXN3	-1.12985	0.000982
HYI	-1.13043	1.2e-05
EIF4B	-1.13052	9.47e-06
ATAD4	-1.13054	0.0014
ZNF155	-1.13098	2.98e-09
ACAD8	-1.13108	6.65e-07
DDX28	-1.13109	3.64e-07
LMBRD1	-1.13142	6.04e-07
C10orf56	-1.13177	2.95e-05
RANGRF	-1.13196	0.00133
C18orf8	-1.13308	2.4e-09
SELE	-1.13318	0.000827
XRN2	-1.13352	0.00013
ITPR2	-1.13374	1.6e-05
MAOA	-1.13403	3.28e-07
TCP1	-1.13425	4.01e-06
NME6	-1.13438	2.35e-05
LOC26010	-1.1349	0.000153
DNAJC14	-1.135	7.57e-07
AZIN1///AZIN1	-1.13646	4.77e-05
COL5A1	-1.13656	0.000386
UBL4A	-1.1366	0.000829
PRKCDBP///NDUFS2	-1.1369	0.000432
NUMA1	-1.13727	0.000967
TXNRD2	-1.13763	1.99e-05
RAB31	-1.13784	0.00499
CHRDL2	-1.1384	0.0272
SEMA4A	-1.13881	4.93e-05
TMEM175	-1.13914	2.96e-06
CX3CL1	-1.13994	2.34e-08
PPAPDC3	-1.14006	0.000721
TMEM68	-1.14188	7.89e-05
HIBCH	-1.14203	1.07e-05
PPP1R2///PPP1R2	-1.14212	1.3e-08
PEX10	-1.14272	8.17e-05
ANKMY2	-1.14298	0.000185
RAN///RPS12	-1.14313	2.49e-05
CSDE1	-1.14339	0.000148
SORL1	-1.1436	0.000858
HEATR1	-1.14394	2.03e-09
C1QTNF2	-1.14428	1.45e-05
ATXN1	-1.14522	9.84e-06
PJA2	-1.14594	5.95e-09
CD69	-1.14641	4.8e-05
GPBP1L1	-1.14728	8.78e-08
SUSD4///SUSD4	-1.1476	0.000458
PRRT3	-1.14777	2.27e-06
ZNF552	-1.14821	0.00119
TATDN1///LOC728737	-1.14849	0.000494
RBM23	-1.14866	1.97e-09
RP11-50D16.3	-1.14916	2.68e-06
FKSG2	-1.14924	3.75e-06
MPZL2	-1.14928	0.00707
SH3PXD2B	-1.14943	2.06e-05
MRPS35	-1.14995	6.17e-06
JAM3	-1.15059	0.000105
GAPDH///GAPDH	-1.15097	0.000281
PACRG	-1.15135	0.018
FUS///FUS	-1.15139	2.51e-07
SNX9	-1.15254	5.87e-07
GLO1	-1.15357	5.7e-05
PPP1R14A///EIF4G1	-1.15369	0.00312
FAT	-1.15381	4.47e-06
MSL-1	-1.15423	2.57e-07
ISCU	-1.15428	6.97e-06
CLN5	-1.15432	1.76e-06
MRPS16	-1.15464	1.21e-07
ITM2B	-1.15506	1.15e-07
NUP88	-1.15537	6.08e-10
RPS27L	-1.15736	1.47e-07
TRIM45	-1.15847	5.36e-05
WARS	-1.1592	3.2e-07
SFRS10	-1.15959	1.99e-06
CLIC1///CLIC1	-1.15965	2.67e-06
MOAP1	-1.16011	0.000276
OBSCN	-1.16019	1.2e-05
TMEM18	-1.16033	1.26e-12
TMEM79	-1.16041	0.000432
EPN2	-1.16068	5.88e-06
AVPI1	-1.16106	0.00248
TSNAX	-1.16132	3.21e-05
HSD17B12	-1.16167	1.92e-05
LYK5	-1.16234	1.45e-08
PYROXD1///LOC642732	-1.16245	1.47e-09
RBED1	-1.16248	2.31e-07
HAX1	-1.16308	2e-06
UBR4	-1.16382	1.88e-05
PPP1R15B	-1.16385	1.95e-09
CCDC93	-1.16397	5.61e-05
ARF6	-1.16414	4.49e-05
HLA-DOA	-1.16432	0.00194
NPC1	-1.16443	6.18e-06
CYB5B	-1.16598	3.66e-05
MBOAT5	-1.16666	1.42e-05
ATP5O///RPL38	-1.16692	2.82e-07
PROSC///C8orf38	-1.16693	7.45e-07
FLJ11506	-1.16704	7.2e-08
PIGP	-1.16736	2.56e-06
MAB21L1	-1.16769	0.000159
LOC728531	-1.16788	7.21e-06
DNAJC1	-1.16789	2.64e-07
FBXW4	-1.16888	1.46e-05
CYBA	-1.16898	0.00259
ZNF577	-1.16957	7.5e-06
DCP1A	-1.16966	8.63e-07
SART1	-1.16975	2.12e-08
SLC4A4	-1.16981	0.000361
LMCD1	-1.17017	0.00164
MRPL1	-1.17036	1.78e-07
MRPS11	-1.17058	6.57e-08
SPSB3	-1.17062	0.000157
TIMP4	-1.17091	2.5e-06
S100A16	-1.17093	0.000931
C20orf111	-1.17106	1.45e-07
PHKB	-1.17135	3.59e-05
PLCD1	-1.1719	0.000654
CCM2	-1.17206	1.38e-05
KPNA6	-1.17274	4.07e-09
APOBEC3G	-1.17296	0.000501
BTBD2	-1.17302	0.00166
SNX4	-1.17314	3.7e-06
KEAP1	-1.17422	9.27e-06
ZNF563	-1.17442	7.81e-08
ARHGAP28	-1.17515	0.0209
FNDC3A	-1.17527	0.000187
EFR3A	-1.17558	9.25e-08
UBE2D4	-1.17562	8.36e-05
ADCY5///ADCY5	-1.17567	0.000144
GFM1	-1.17584	0.000917
PREB	-1.17651	1.59e-06
CUGBP2	-1.17698	0.00415
IQSEC3	-1.1784	0.000363
RPL17	-1.1785	0.000213
APOBEC3C	-1.17876	2.94e-05
ERCC5	-1.17881	5.47e-06
NDNL2	-1.17884	1.04e-08
DNAJC10	-1.17946	2.91e-05
HARS	-1.17994	6.87e-09
TLK1	-1.18021	3.05e-06
ZBTB20	-1.18039	0.00254
ALS2CR4	-1.18042	5.59e-06
WARS///RPLP2	-1.18065	1.09e-07
LARP6	-1.18088	0.00724
CCDC5///NEDD4L	-1.181	4.2e-05
IMPAD1	-1.18114	0.00154
LOC203411	-1.1818	8.01e-07
SLC25A21	-1.18182	1.91e-06
MRVI1	-1.18259	1.34e-05
H6PD	-1.18306	0.000224
TMEM53	-1.18343	1.61e-08
SPAG7	-1.18403	3.62e-08
FOXA1	-1.18452	0.000287
DSP	-1.18461	0.0011
ROCK1	-1.18482	1.19e-06
GLTSCR2	-1.18517	1.75e-08
DEDD2	-1.18609	3.46e-07
CBFA2T2	-1.18613	1.42e-08
SH2D3A	-1.1863	0.000199
SERHL2///SERHL2	-1.18687	0.00948
CD46	-1.18726	3.08e-07
TMEM8	-1.18754	0.000255
CTDSP1	-1.18756	1.03e-07
NANS	-1.18795	9.8e-06
CAB39///CAB39	-1.18837	1.12e-08
CCDC127	-1.18839	9.34e-09
CARD10	-1.18959	1.18e-06
TCEAL8	-1.19144	1.18e-06
ZNF207	-1.19199	4.21e-07
ZNF25	-1.19216	2.36e-09
OPN1SW	-1.19221	5.16e-06
CRLS1	-1.19226	3.08e-08
ACP5	-1.19245	0.00658
SSU72	-1.19254	3.62e-07
MPND	-1.19257	0.000129
THBS1	-1.19263	0.00507
STK25	-1.19272	3.32e-07
ASAHL	-1.19344	2.65e-06
C20orf39	-1.19444	0.000267
TTC19	-1.19529	2.33e-09
PIGU	-1.19537	3.9e-07
RNF6	-1.19569	1.38e-08
MED6	-1.19594	3.99e-05
C9orf3	-1.19614	1.12e-06
SMARCB1	-1.19641	8.01e-08
UBXD4	-1.19646	9.58e-09
PCK2	-1.1966	6.13e-05
GPR176	-1.19684	7.05e-06
TMEM66	-1.1969	1.73e-07
ZNF394	-1.19693	3.72e-10
VCP	-1.1976	5.9e-07
PBXIP1	-1.19795	9.85e-06
CNOT8///CNOT8	-1.19801	4.43e-06
SCARA3	-1.19832	0.00249
GNS	-1.19836	4.44e-05
CDKN1C	-1.19848	2.13e-05
UBE4B	-1.19917	1.67e-10
NR2F1	-1.19951	2.88e-07
STK24	-1.19954	1.27e-08
ENOPH1	-1.19964	1.09e-07
C15orf17	-1.19982	9.03e-10
C21orf56	-1.20006	0.000945
TP53BP2	-1.20044	7.99e-06
ACY1	-1.20064	1.79e-05
FIBP	-1.20064	8.06e-09
DDX5///FTH1	-1.20124	1.94e-06
RGMA	-1.20199	0.000401
MTX1	-1.20237	1.62e-06
SLC41A3	-1.20241	0.000168
TIMM17A	-1.20287	5.85e-05
ANKRA2	-1.20313	3.71e-05
KCTD14	-1.2034	2.77e-06
FAM26F	-1.2038	0.00574
IL13RA1	-1.20466	0.000539
COL6A2	-1.20555	4.04e-05
USP5	-1.20561	4.16e-07
MACROD1	-1.2067	6.86e-08
TNNC1///TNNC1	-1.20719	0.0483
RABGGTB///NFAT5	-1.2075	5.15e-06
TMEM117	-1.20795	2.08e-05
HMBS	-1.20841	3.53e-05
MTMR2	-1.20929	5.36e-05
SYNGR2	-1.20931	1.73e-05
LOC653160///ZMYM6	-1.20972	3.99e-07
BLOC1S2	-1.20978	8.36e-07
TMEM69	-1.21003	2.63e-08
PODN	-1.21083	8.01e-05
SLC22A17	-1.21089	1.25e-07
UBE2H	-1.21095	2.31e-07
CORO1B	-1.21194	1.33e-07
TSC22D1///TSC22D1	-1.21247	1.36e-05
LEPROTL1	-1.2128	0.000125
ZNF189	-1.21284	1.28e-09
WDR51B	-1.21342	4.4e-05
COX15	-1.21349	1.32e-05
ZMIZ1	-1.21363	3.89e-07
ZNF184	-1.21393	1.54e-05
C11orf67	-1.21409	5.62e-06
IDH3A	-1.21411	2.07e-05
RGS3	-1.21424	4.05e-08
NPHP1	-1.21474	9.23e-06
PRDX1///NDUFB4	-1.21509	1.87e-06
MINPP1	-1.21522	1.35e-05
HTATIP	-1.21783	5.16e-11
PLAA	-1.21787	2.38e-06
BCL2L13	-1.21814	3.12e-08
EMP2	-1.21897	9.37e-07
ST3GAL4	-1.22017	2.65e-08
PTGIS	-1.22171	0.00992
GANAB	-1.22222	6.25e-05
SLC1A5///LEPREL1	-1.22227	0.0125
RCBTB2	-1.22323	4.81e-09
CNIH	-1.22344	6.84e-07
TUT1	-1.22431	7.4e-06
C14orf142	-1.22504	0.00026
MAEL	-1.22505	9.29e-05
GPER	-1.2252	0.00267
MED17	-1.22523	1.28e-07
GMDS	-1.22582	7.48e-06
ZNF217	-1.22673	0.000109
CCDC102A	-1.22692	9.34e-06
APC	-1.22699	8.92e-11
FEZ2	-1.22709	3.51e-07
TCF7L1	-1.22785	1.55e-05
CMTM6	-1.22854	6.63e-08
GNMT	-1.22873	0.0177
FBXO6	-1.22877	9.27e-05
PIGF	-1.22946	1.1e-05
CCT5	-1.22958	1.49e-06
FAM122B	-1.22961	8.24e-08
STT3A	-1.2305	2.12e-05
SC5DL	-1.2313	2.72e-05
PHACTR2	-1.23133	3.37e-06
YWHAQ///YWHAQ	-1.23153	5.73e-10
DPYD	-1.23158	1.85e-05
SART3	-1.2323	1.1e-08
PHF23	-1.23271	9.28e-11
MTHFS///ST20///MTHFS	-1.23368	2.71e-07
SUPV3L1	-1.23626	4.98e-08
SNCG	-1.23627	0.000604
AP1B1	-1.23749	0.00087
MAPKAPK5	-1.23759	5.93e-10
PSMD10	-1.23832	1.22e-06
ARHGEF17	-1.23839	4.14e-05
DPM2	-1.23865	3.75e-07
ACP2	-1.23875	2.21e-07
ETV6	-1.23885	1.66e-06
ANKRD2	-1.23916	0.00805
KBTBD4	-1.23937	8.54e-05
IFNAR2	-1.23989	2.05e-05
CD58	-1.23999	2.2e-07
LTB4DH	-1.24085	0.00698
FXYD1///C1orf57	-1.24105	0.000501
MPP5	-1.24108	3.58e-07
NAB2	-1.24115	3.91e-09
HEL308	-1.24153	4.96e-08
ARMET	-1.24175	3.01e-06
FGF2	-1.24185	2.68e-06
KLHDC5	-1.2426	3.69e-07
RCAN2	-1.24303	0.0246
MAN1C1	-1.2439	3.83e-05
C20orf116	-1.2445	0.000244
AARSD1	-1.24613	1.21e-10
TBC1D10A	-1.24663	2.27e-09
NMB	-1.247	3.96e-05
COL23A1	-1.24747	3.78e-06
COL12A1	-1.24754	0.00288
AKR1B1	-1.24808	0.00106
LCP2	-1.24823	0.000498
CPSF3	-1.24892	1.51e-07
JUB	-1.2492	1.04e-05
ALOX5AP///CCL4	-1.24963	0.00295
CIP29	-1.24976	0.0412
BAIAP2	-1.24995	8.58e-06
C1orf21	-1.25012	6.24e-06
ITM2C	-1.25053	2.73e-08
RABGAP1L	-1.2509	2.73e-09
MOSC1	-1.25098	3.73e-06
SPON1	-1.25103	0.000788
DHRS3	-1.25105	3.81e-09
GRHPR	-1.25156	8.76e-10
NPAL2	-1.25251	0.000262
TARBP1	-1.2528	2.79e-07
TTC28	-1.25289	6.43e-09
AMD1	-1.25324	0.000118
LIMS3///LIMS1	-1.25327	0.00265
TLR1	-1.2535	6.74e-07
STAM	-1.25473	1.11e-09
THBS4	-1.2553	0.043
PTPN13	-1.25598	0.000154
RASD2	-1.25599	3.17e-05
CLDN10	-1.25619	0.00127
CYB5R4	-1.25734	5.45e-07
ACADL	-1.25753	0.0289
GOLGA8G	-1.25806	5.29e-08
PLA2R1	-1.25861	2.11e-06
RPL8	-1.25864	2.15e-07
CSTF2	-1.25881	8.74e-08
SERPINF1	-1.25896	0.00403
ELAC2	-1.25904	6.84e-07
EFCAB2	-1.25985	1.73e-05
CEACAM1	-1.25997	0.000126
ZNF14	-1.26018	1.59e-07
IFI35	-1.26028	3.71e-06
TPST1	-1.26032	9.29e-05
ING4	-1.2612	1.98e-06
FIG4	-1.26121	2.27e-08
TMUB2	-1.26142	2.32e-09
ANXA4	-1.26157	1.02e-08
NDUFS2	-1.26176	4.02e-09
GLB1L	-1.26256	1.05e-10
PDXDC1	-1.26314	8.94e-10
CSDC2	-1.26321	0.00041
GTF2A2	-1.26385	4.1e-08
SLC30A5	-1.2646	3.42e-07
NDEL1	-1.26577	8.93e-06
ANP32E	-1.26627	1.61e-05
SFRS2	-1.2664	3.97e-08
SLK	-1.26677	4.94e-09
RFWD2	-1.2668	5.73e-06
PAFAH1B1	-1.26693	2.21e-05
CACNA1D	-1.26727	0.00717
CASC3	-1.26754	2.69e-10
ACSM3	-1.26779	0.00209
HLA-DRA	-1.27024	0.00151
PGRMC1	-1.27074	2.16e-05
ZNF614	-1.27145	5.24e-07
TSPAN4	-1.27375	6.87e-07
PAK1	-1.27402	3.3e-05
POLR3E	-1.27427	3.26e-06
WDSUB1	-1.27592	6.97e-08
ZNF350	-1.27648	2.13e-05
C19orf42///MED26	-1.27669	0.000318
AMOT	-1.27709	1.16e-05
TMEM103	-1.27756	1.38e-09
FAS	-1.27767	1.17e-06
DAXX	-1.27884	1.84e-06
CDKN2B	-1.27887	1.58e-07
RHOC	-1.28079	1.17e-05
MTCH1///COL3A1	-1.28096	4.07e-08
CCDC53	-1.2816	3.71e-05
ZNF219	-1.28207	7.31e-06
LAMB2	-1.28224	4.02e-06
SPG3A	-1.28252	3.41e-07
NAT13	-1.28274	5.06e-07
RPP30	-1.28283	5.34e-10
CDC37L1	-1.28367	7.28e-07
RAC1	-1.28416	8.76e-06
EXT1	-1.28453	2.64e-07
UBXD3	-1.28474	0.000801
DCLRE1C	-1.28474	8.91e-09
DOPEY2	-1.28493	4.38e-06
SPG11	-1.28552	2.95e-09
RASSF8	-1.28565	4.5e-07
ADNP	-1.28566	2.91e-09
MCM8	-1.28647	8.18e-07
FBXO2	-1.28677	1.26e-07
C19orf2	-1.28706	3.31e-07
FARP1	-1.28725	3.63e-05
PI4KA	-1.28794	3.96e-07
SYT17	-1.28835	1.37e-06
SRP72	-1.28872	2.57e-10
ABHD8	-1.28889	1.64e-07
C14orf94	-1.28889	1.58e-10
KIAA1191	-1.2903	2.49e-07
IDI1	-1.29064	0.000181
ARFGAP3	-1.29108	1.15e-05
SFT2D3	-1.29188	9.62e-06
MRPL18	-1.29205	3.19e-09
SYPL1	-1.29227	9.6e-05
SMOX	-1.29238	5.87e-07
MAD1L1	-1.29261	1.51e-05
TGFBI///RPS18	-1.29307	6.01e-07
HS3ST3A1///HS3ST3B1	-1.29406	8.69e-05
GALE	-1.29411	3.01e-06
C1orf102	-1.29473	1.15e-07
STARD4	-1.29486	6.34e-07
RBM5	-1.29507	1.27e-06
TPM4	-1.29512	2.94e-06
PDS5B	-1.29527	4.6e-08
C2orf43	-1.29559	2.87e-05
CLIP3	-1.29627	4.74e-05
CPVL	-1.29642	0.00389
C6orf89	-1.29745	2.14e-09
C1orf106	-1.29746	0.00057
NUDT16L1	-1.2976	8.68e-07
VAPA	-1.29785	1.45e-05
COL8A2///FHAD1	-1.29828	0.00136
REEP6	-1.29866	2.67e-06
ACPL2	-1.29895	4.93e-05
NEO1	-1.29899	1.71e-07
FAM32A	-1.29915	1.3e-09
ZADH1	-1.29974	0.00032
CHN2	-1.30131	0.00157
ZFAND3	-1.30147	1.05e-07
SEC13	-1.30174	5.61e-06
TMEM16A	-1.30203	1.48e-06
ATP6V1D///C21orf112///CCT8	-1.30281	6.26e-06
SIRT5	-1.3035	1.54e-09
APOBEC3F///APOBEC3C///APOBEC3D	-1.30365	1.25e-06
SLC37A1	-1.30376	0.000609
SS18///C6orf206	-1.30412	1.4e-07
MRPL37	-1.30442	2.72e-07
ITPR1	-1.30452	3.57e-06
ATP5L	-1.30512	6.55e-06
GLI3	-1.30582	1.84e-05
RPS6KB2	-1.30583	8.61e-06
VDAC3	-1.30654	1.86e-05
LAYN	-1.30679	2.59e-05
C20orf121	-1.30696	2.61e-08
C9orf95	-1.30756	4.98e-07
TP53I3	-1.30764	1.38e-06
FAM3C	-1.30777	4.46e-05
PDSS2	-1.30788	7.58e-06
ARL2BP	-1.30818	2.24e-08
EIF1B	-1.30832	3.54e-07
NSUN2	-1.30909	1.71e-09
MSH2	-1.30966	4.84e-07
FLOT2	-1.30995	2.54e-06
DYRK1A	-1.31065	6.81e-12
HVCN1	-1.31108	8.12e-06
DHRS7	-1.3112	0.000371
GRHL1	-1.31233	0.000198
TSHZ2	-1.31293	0.000298
RERE	-1.3134	2.07e-05
ADSSL1	-1.31369	2.28e-06
TNFSF12	-1.31457	2.42e-05
CCDC69	-1.31479	0.00923
NUBPL	-1.31507	2.74e-07
CDC42BPA	-1.31547	5.96e-08
CAPN3	-1.3161	3.37e-06
THAP11	-1.3162	3.62e-12
DNAJB9	-1.31682	0.000166
PNPLA2	-1.3175	1.58e-06
STARD5	-1.31759	1.31e-07
TTF1	-1.31789	2.45e-09
ID3	-1.31904	6.81e-05
COPS3	-1.3195	3.73e-08
PIGM	-1.31975	4.84e-06
SCHIP1	-1.31999	7.28e-06
SERINC3	-1.3223	4.89e-06
PCID2	-1.32233	9.92e-06
DALRD3	-1.32264	3.11e-08
RYBP	-1.32272	0.000104
C14orf109	-1.32339	1.05e-07
GMPPA	-1.32445	4.44e-08
C3orf41	-1.32495	2.53e-05
MAP2K1	-1.32546	2.61e-08
ATP5F1///ATP5F1	-1.32619	8.86e-07
EEF1B2///EEF1B4///EEF1B2	-1.32696	2.33e-07
STARD13	-1.32698	1.21e-06
MGLL	-1.32708	3.24e-06
ASMTL	-1.32743	2.07e-07
KIAA0174	-1.32822	9.21e-11
PPP2R2A	-1.32838	8.2e-05
WNK2	-1.32841	7.3e-10
VPS35	-1.32853	4.85e-11
ZNF302	-1.32894	4.23e-07
PRNP	-1.32918	6.84e-11
RAI1	-1.32941	1.8e-08
TAP1	-1.32955	4.42e-05
PPAPDC2	-1.3298	5.61e-08
AKAP13	-1.33032	3.05e-09
UBE2J2	-1.33034	1.12e-08
LOC399959	-1.33076	0.00108
RASA1	-1.33244	6.53e-09
TRPC1	-1.3325	0.000103
PLEKHA1	-1.33259	3.41e-07
DUS2L	-1.3332	1.01e-11
PTN///FAM82C	-1.33371	0.000281
KCNK3	-1.33428	6.4e-05
CCNYL1	-1.33444	5.19e-10
INTS12	-1.33455	2.88e-11
FBXO7	-1.33467	9.2e-08
TMEM131	-1.33468	5.14e-11
CCDC28A	-1.33574	2.05e-06
ENPP2	-1.33608	0.00109
PES1	-1.33704	1.44e-05
ARHGEF19	-1.33773	3.61e-08
EGR3	-1.3379	2.89e-06
EMILIN1	-1.33804	1.71e-05
SNRPD1	-1.33805	2.68e-06
PIK3R4	-1.33857	1.45e-06
PPWD1	-1.33932	2.7e-10
KIAA0776	-1.34063	1.09e-06
MGC21675	-1.34121	1.45e-07
HSD11B1	-1.34231	0.00038
SETX	-1.34313	1.22e-07
EIF6///KRT6C///KRT6B///KRT6A///KRT5	-1.34433	6.92e-11
TNKS1BP1	-1.34495	0.00692
UCHL3	-1.34559	4.65e-07
CDO1	-1.34588	0.0199
PRMT7	-1.34689	7.36e-09
TSPYL5	-1.34693	8.97e-06
FBXO8	-1.34733	1.88e-09
ROR2	-1.34734	6.4e-06
YPEL5	-1.34742	3.17e-08
THEM2	-1.34751	3.42e-07
RAB18	-1.34958	5.75e-08
CLDN7	-1.3503	5.7e-05
VPS54	-1.35075	9.35e-09
LIMS2	-1.35085	1.65e-05
PIBF1	-1.35156	1.41e-10
PBX3	-1.35221	7.15e-06
C18orf32	-1.35222	2.1e-08
RNF34	-1.35225	0.00011
IFT88	-1.3526	7.95e-08
ALDH2	-1.3528	4.83e-06
CTNNBL1	-1.35321	1.58e-11
SEC31A	-1.35432	6.79e-07
NPAL3	-1.35467	0.000189
NAALADL1	-1.35473	7.1e-08
TRIB1	-1.35478	0.000457
C2orf24	-1.35487	2.72e-09
HLA-DMA	-1.35521	1.08e-05
2022-03-08	-1.35529	4.8e-09
MANSC1	-1.35713	1.28e-09
LOC729852	-1.3583	1.24e-09
RPS12	-1.35861	5.91e-07
CTNNAL1	-1.36005	4.1e-05
TMED5	-1.36065	1.25e-05
SLC35D2	-1.36078	1.9e-06
C10orf57	-1.36273	4.95e-10
HEPH	-1.36277	4.05e-06
RAB21	-1.36316	1.16e-07
VPS39	-1.36344	5.4e-09
FVT1	-1.36383	7.2e-09
GMPS	-1.36387	8.6e-09
ARHGAP6	-1.364	1.09e-06
C14orf45	-1.36411	0.000291
SIGIRR	-1.36443	1.25e-06
SEC11C	-1.36489	0.00147
ZNF259	-1.36519	3.8e-08
PABPC4	-1.36549	3e-07
NDRG3	-1.36564	2.94e-08
HECTD2	-1.36569	4.49e-05
SUOX	-1.36616	3.11e-09
PAK3	-1.36631	6.27e-07
TAF9///TAF9	-1.36642	7.39e-07
SPCS1	-1.36702	2.82e-06
HDAC3	-1.3673	7.29e-09
SPCS2	-1.36794	1.48e-06
UBTD2	-1.36811	1.24e-09
UBE1L	-1.36862	3.82e-06
SNRPB///RPL13A	-1.36881	1.84e-08
NQO1	-1.36952	9.28e-07
TSPAN31	-1.36956	2.65e-11
GPR125	-1.36964	5.98e-09
SPAG9	-1.36966	7.96e-08
EIF3H	-1.36968	1.13e-06
EMID1	-1.37064	3.3e-06
ZCCHC9	-1.3708	2.23e-07
SMPD1	-1.37083	0.017
CMPK	-1.37127	2.76e-06
SLC4A11	-1.37168	5.27e-05
CLDN8	-1.37174	0.000235
WWC3	-1.37193	5.45e-09
CX3CR1	-1.37205	0.0019
XRCC1	-1.37302	1.57e-09
PCBP2///LOC286157	-1.37306	2.97e-07
SNAI2	-1.37342	0.00117
NES	-1.37369	1.21e-06
SVIL	-1.3761	2.49e-05
ATIC	-1.37687	2.7e-08
NR3C2	-1.37728	0.000118
UROS	-1.37759	2.27e-07
GALC	-1.37868	4.91e-06
XBP1	-1.37926	2.09e-05
FLJ33630	-1.38011	1.4e-07
ATRN	-1.38102	2.12e-06
GCSH///LOC730107	-1.38157	0.000279
LOC219347	-1.382	2.97e-06
TMEM85	-1.38258	1.14e-08
CYB561D2	-1.38339	0.000143
MRPS36	-1.38442	4.32e-08
GALNT12	-1.38483	0.0304
ZKSCAN1	-1.38562	3.02e-08
VTA1	-1.38625	3.18e-08
GJC3	-1.38667	2.11e-05
TMBIM4	-1.3874	0.000105
CHCHD5	-1.38767	7.33e-05
PTGER2	-1.38864	2.82e-09
C5orf15	-1.38871	2.18e-06
DCTN6	-1.38905	9.68e-09
C3orf15	-1.38911	0.000622
SNAPIN	-1.38931	3.37e-05
MOXD1	-1.38995	9.23e-05
IFI44	-1.38996	5.01e-06
LIAS	-1.39024	3.12e-08
GNPDA1	-1.39067	6.2e-07
RNF167	-1.39137	4.66e-08
ICK	-1.39271	6.53e-10
FGF13	-1.39392	1.23e-06
IMP3	-1.39394	5.62e-09
PSMF1	-1.39401	9.08e-12
DDX5	-1.39471	3.48e-06
P4HB///LOC728900	-1.3951	3.38e-05
COPB1	-1.39511	2.58e-08
DNTTIP1	-1.39645	5.57e-09
2022-09-10	-1.39664	2.46e-10
CLDN11	-1.3967	0.000241
MX1	-1.39698	0.000419
LIMK2	-1.39767	5.6e-08
TCN2	-1.39822	0.000882
ATP2A2	-1.39958	5.43e-06
LOC552891///LOC653503///GNG10	-1.39971	1.19e-05
GSTM4	-1.40024	3.88e-06
ATP8B4	-1.4004	0.0135
ROGDI	-1.40135	1.73e-09
ARRDC1	-1.40151	1.22e-06
PICK1	-1.40156	1.58e-06
SETD3	-1.40181	1.52e-08
LTBP1	-1.40227	2.26e-08
IL18	-1.40236	6.34e-05
DCLRE1A	-1.40332	6.1e-08
GPR64	-1.40382	4.17e-06
ITGA7	-1.40432	0.00104
P704P	-1.40476	0.00456
BNIP3L	-1.40483	7.37e-07
LDLRAP1	-1.40557	4.07e-09
GSPT2	-1.40721	4.87e-09
KIAA0240	-1.40778	5.78e-12
ZNF174	-1.40782	1.94e-09
GPR124	-1.40796	9.37e-07
C11orf80	-1.40914	3.4e-05
SPG7	-1.41027	2.97e-08
FAM129A	-1.41136	0.00665
SERPINB1	-1.41197	6.35e-05
PGCP	-1.41203	4.15e-08
FAM79A	-1.41333	4.78e-13
SARDH	-1.4136	0.0033
DGCR2	-1.41501	1.26e-07
OSBPL10	-1.41511	3.12e-05
ENPP5	-1.41538	1.51e-05
MCC	-1.41696	6.99e-07
SLC39A10	-1.41701	0.00211
EAPP	-1.4171	1.13e-07
ARMC4	-1.41733	2.19e-05
ENPP4	-1.41912	2.37e-07
RNF123	-1.42075	4.37e-07
LMAN1L	-1.42094	5.06e-06
UBL7	-1.42128	1.72e-08
MRLC2///MRCL3	-1.42233	6.64e-05
GPR108	-1.42252	9.6e-07
KIAA0194	-1.42305	4.63e-06
SCRN3	-1.4236	1.13e-07
ADAMTSL3	-1.42417	1.26e-05
SLC30A9	-1.42524	1.44e-07
RAB2A	-1.42544	1.2e-09
ZFP36	-1.42576	2.39e-06
GSTT1	-1.42617	0.017
LAP3///LOC389386	-1.42717	2.51e-08
GPC1	-1.42861	4.08e-09
COMMD7	-1.42885	2.17e-10
SCPEP1	-1.42952	4.23e-07
ACSS3	-1.4307	0.000321
FAM35A///LOC651865	-1.43075	2.62e-10
C1orf77	-1.43265	3.61e-08
ELOVL4	-1.43273	0.0117
THNSL2	-1.43291	4.43e-07
WRB	-1.43367	3.27e-07
C15orf24	-1.4341	1.25e-07
C4orf20	-1.4353	9.02e-11
TMEM135	-1.43675	5.05e-06
WNK1	-1.43704	2.63e-08
FAH///TPM2	-1.43706	5.47e-10
RANBP3	-1.43732	3.75e-08
CLTB///ALS2CR8	-1.43842	3.14e-10
CHMP2B	-1.43849	7.66e-06
RBL2///C3orf1	-1.43884	2.13e-06
P2RX1	-1.43916	0.00265
COPS5	-1.4408	4.53e-05
TINF2	-1.44187	2.3e-08
TMEM185A	-1.44219	1.56e-10
ZNF226	-1.44439	3.26e-08
PTPN2	-1.44444	6.15e-07
TLE2	-1.44445	1.09e-05
QRSL1	-1.44502	4.21e-09
ABCB1	-1.44502	1.56e-08
PQLC3	-1.44503	1.22e-11
SMARCA1	-1.44515	6.89e-09
DTD1	-1.44625	3.65e-09
TACC2	-1.44664	7.4e-07
UST	-1.44686	1.63e-06
YIPF3	-1.447	1.15e-09
MIB1	-1.44714	1.74e-11
MRPL21///MRPL21	-1.44752	7.04e-09
TBCD	-1.44827	4.1e-07
OR2A9P///OR2A20P	-1.44849	4.19e-10
UBR1	-1.44873	1.57e-09
PRRX2	-1.44901	0.00666
CHRM3	-1.44976	0.00328
NSFL1C	-1.4498	1.02e-12
RETSAT	-1.45085	6.03e-09
C9orf125	-1.45094	2.92e-06
CPT2	-1.45115	5.96e-08
CCBL2///SAE1	-1.45307	3.12e-09
ACYP2	-1.45436	1.53e-09
HMGN4	-1.4546	3.05e-09
NOSIP	-1.45595	2.11e-11
CPXM1	-1.45616	6.4e-06
AFTPH	-1.45636	3.35e-09
SEC23B	-1.45667	4.48e-07
DUSP22	-1.45673	1.62e-07
CAP1	-1.45683	1.92e-09
SMAD2	-1.45742	1.46e-08
PDPN	-1.45747	0.00913
RGL2	-1.45767	2.33e-05
NINJ1	-1.45777	8.48e-08
CORO6	-1.45919	1.16e-06
CACNB2	-1.45999	1.46e-05
SMAP1	-1.46005	9.1e-07
MGC15523	-1.46029	2.18e-05
PPAP2A	-1.4604	0.00733
ARL3	-1.46092	7.23e-09
SNX5	-1.46138	2.48e-09
LEFTY1	-1.46141	1.6e-05
MOBKL3	-1.46159	1.82e-09
DMD	-1.46236	7.41e-06
EBI2///EBI2	-1.46319	0.00738
HPDL	-1.46321	5.01e-06
APBA2BP///APBA2BP	-1.46376	6.08e-08
C4orf27///LOC389705	-1.46396	1.55e-07
ANAPC7	-1.46397	2.75e-09
CGN	-1.46549	3.35e-09
INPP5A	-1.46687	1.88e-11
BTBD3	-1.46699	7.62e-10
MORF4L1	-1.46736	5.02e-11
EFEMP2	-1.46742	4.06e-06
HEATR1///LGALS8	-1.46776	2.48e-07
AK3	-1.47015	7.03e-08
ADRB2	-1.47018	0.000228
CHMP6	-1.47073	2.52e-07
SEPN1	-1.47089	4.58e-08
FARS2	-1.4714	7.88e-11
LOC124220	-1.47175	4.39e-06
C8orf33	-1.47274	5.57e-09
PDIA3	-1.47442	3.13e-10
ZDHHC12	-1.47634	1.98e-08
MGC16385///MGC16385	-1.47678	2.09e-08
DR1	-1.47728	5.34e-09
MYOM2	-1.47742	0.00163
S100A4	-1.47873	0.000647
PLCL1	-1.47964	0.000385
ADIPOR2	-1.48015	5.58e-10
CERCAM	-1.4803	2.8e-07
C1GALT1C1	-1.4809	2.15e-07
FASTKD5	-1.48131	7.09e-10
ASCIZ	-1.48136	1.45e-10
ZNF576	-1.48139	3.41e-10
ROR1	-1.48176	1.52e-06
DYM	-1.48186	8.3e-07
TUBG2///TUBG1	-1.48214	9.2e-12
LHPP	-1.48218	1.05e-12
COG3	-1.48253	4.75e-09
KLF2	-1.48306	2.44e-05
ALG1	-1.48335	1.88e-06
PVRL2	-1.48497	4.84e-07
ZNF313	-1.48514	9.68e-06
CXADR	-1.4855	9.49e-06
C15orf52	-1.48597	1.77e-05
RASL12	-1.48629	7.57e-10
CANT1	-1.48807	5.7e-07
PRPF18	-1.48838	1.61e-10
CLIP4	-1.489	2.97e-06
PAIP2	-1.48974	6.66e-08
NFE2L1	-1.49067	9.88e-08
TM9SF2	-1.49084	2.55e-10
CES1	-1.49155	4.92e-06
IWS1	-1.49201	4.03e-09
RANBP2	-1.49303	1.1e-10
ABCD3	-1.49316	2.86e-11
GALNT4	-1.49321	2.83e-09
CYB5R2	-1.49337	0.000546
CES2	-1.49367	8.52e-11
RPL13A///RPL13A	-1.49538	3.79e-11
PARD3	-1.49547	6.79e-08
IL1B///TXN	-1.4956	0.000817
DAAM2	-1.49623	2.6e-05
DCTD	-1.49708	4.98e-13
LMO7	-1.49757	1.1e-11
RNF12	-1.498	5e-07
NMT2	-1.49808	3.63e-13
LRRK1	-1.49844	4.59e-09
BEX2///VAMP2	-1.49893	0.000188
CMYA5	-1.49931	2.24e-06
CAPN1	-1.50025	5.13e-08
ACVR2A	-1.50151	2.43e-10
LANCL1	-1.50291	2.41e-09
ACP6	-1.50385	5.02e-08
TSG101	-1.504	2.6e-10
CHMP5	-1.50414	7.17e-09
IFT52	-1.5055	9.09e-09
REPS1	-1.5063	4.07e-06
VPS25	-1.50684	4.27e-09
C11orf68	-1.50813	8.33e-08
MBIP	-1.5086	3.4e-11
DMPK	-1.50879	1.69e-06
SNTB2	-1.50917	2.38e-08
TRIM37	-1.5095	0.000128
TCEAL1	-1.51051	1.6e-06
STARD8	-1.51098	8.08e-06
FOXN3///FOXN3	-1.51275	8.65e-09
SCCPDH	-1.51372	2.73e-06
DERA	-1.51441	1.76e-05
STAT1	-1.51481	2.46e-10
SLC2A10	-1.51557	8.28e-07
C1orf160	-1.51723	2.78e-09
EPDR1	-1.51758	1.4e-08
C15orf21///HMGN2	-1.51793	2.22e-07
C9orf102	-1.5209	5.59e-13
CHMP4A	-1.52099	1.8e-11
GNL3	-1.52113	3.91e-07
ID1///NLE1	-1.5218	0.000364
CDC16	-1.52223	1.36e-09
ECHDC2	-1.52228	1.28e-06
PLEKHC1	-1.52245	4.69e-07
HMG1L6///HMGB1	-1.52257	2.6e-08
CPA6	-1.52287	6.51e-05
SCRN2	-1.52305	1.04e-09
TCF7	-1.5231	0.000261
PCOLCE	-1.52362	2.98e-08
MTAP	-1.52424	1.45e-06
TMED1	-1.52506	2.89e-09
MAF	-1.5258	7.75e-08
RNPEP	-1.52605	1.17e-09
BDH2///BDH2	-1.52653	1.91e-06
psiTPTE22	-1.52661	2.36e-06
ZNF266	-1.52822	2.98e-12
SLC39A1	-1.5283	3.11e-08
RNF5///RNF5P1///RNF5	-1.52865	9.9e-10
LOC143381	-1.53057	1.59e-07
EPHX1///PHGDH	-1.53154	3.26e-07
DDB1	-1.53235	6.12e-09
TMEM123	-1.53272	8.96e-06
PPARA	-1.53309	5.07e-11
CUL1	-1.53349	3.16e-08
BCKDHB	-1.5346	6.21e-10
C17orf58	-1.53506	1.12e-08
CRKL	-1.53538	1.98e-08
CYorf14	-1.53549	0.00241
PCBP1	-1.5358	4.73e-10
DNASE2	-1.53628	2.85e-09
SDF2	-1.53636	3.42e-10
ASCC3	-1.53968	2.6e-09
LIX1	-1.54041	0.000994
SYCE1	-1.54059	0.00162
CRISPLD1	-1.54115	0.000863
PCMTD1	-1.54202	0.000151
INTS10	-1.54235	2.03e-10
NUDT21	-1.54328	1.07e-09
SOX2	-1.54453	0.00144
HEXB///TMSL3	-1.54486	2.58e-08
PBX1	-1.54526	7.29e-07
GLIPR1	-1.54565	1.97e-05
NAGK	-1.5463	6.18e-10
C1orf128	-1.54663	2.08e-11
CACNA1H	-1.54677	0.000134
ZNF294	-1.54704	3.03e-09
TJP2	-1.54809	1.68e-13
GTF2H2///LOC730394///LOC728340	-1.54811	2.44e-05
XPNPEP1	-1.54826	5.02e-12
TGIF1	-1.54943	3.59e-07
ALG5	-1.55061	3.74e-09
FBXO3	-1.55154	1.33e-11
GGPS1	-1.552	2.13e-08
UNC50	-1.552	7.71e-09
EXOSC10	-1.55212	1.35e-11
RBPMS	-1.55278	5.26e-06
PHLDB3	-1.55345	7.15e-10
GPX3	-1.55368	0.00186
TBC1D4	-1.55379	2.05e-08
IER3	-1.55425	4.95e-05
SGCE	-1.55428	6.63e-06
TTLL1	-1.55479	1.21e-08
BAG4	-1.55482	8.74e-11
PPL	-1.55563	3.2e-11
PRPSAP1	-1.55703	4.25e-11
LOC148189	-1.55732	3.17e-09
GCNT1	-1.55768	5.29e-05
MYH3	-1.55941	0.00524
C1orf57	-1.56105	2.18e-08
MKL2	-1.56112	4.53e-09
ACTR1B	-1.56156	4.58e-06
RTN4	-1.56228	1.19e-07
RPS6KC1	-1.56311	2.33e-05
SERP1	-1.56319	3.39e-06
WDR57	-1.56359	4.35e-08
FAM119A	-1.56394	8.72e-08
LOC283481	-1.5641	2.83e-08
NSMCE4A	-1.56542	7.27e-10
CRTAC1///CRTAC1	-1.56627	0.000119
NUDT18	-1.56656	7.62e-10
TBX3	-1.56661	7.96e-05
CPSF3L	-1.56706	4.29e-08
FLJ10986	-1.568	2.06e-05
KLHDC8B	-1.56902	6.78e-08
TMEM128	-1.56984	9.34e-14
SYNC1	-1.56994	1.76e-09
MAP1LC3B	-1.57021	1.02e-08
MGP	-1.5704	0.000471
LEPREL2	-1.57167	3.36e-05
POLR2C	-1.57274	1.74e-11
SATB1	-1.57319	1.11e-09
ME3	-1.57429	1.42e-07
SLC12A5	-1.57522	3.51e-08
STRAP	-1.57579	6.01e-11
QPCT	-1.57739	1.76e-08
RGMB	-1.57852	1.22e-06
C1D///CCDC7///C10orf68	-1.57936	1.44e-07
MPDU1	-1.57938	6.81e-08
NCK2	-1.57955	4.5e-12
LOC553158///ARHGAP8	-1.58094	1.17e-07
MUC4	-1.5814	0.00205
MEGF6	-1.5819	2.37e-07
ACAD10	-1.58197	0.000491
RAB7A	-1.58279	1.06e-05
EIF3F///hCG_15200	-1.58331	1.62e-08
SEC14L2	-1.58361	3.9e-06
FUSIP1	-1.58459	1.31e-12
PPP5C	-1.58535	1.52e-07
TM9SF3	-1.58621	2.71e-10
CCNB1IP1	-1.58627	1.08e-08
ZC3HC1	-1.58655	1.06e-11
RNMTL1	-1.58688	4.8e-11
TRUB2	-1.58821	4.94e-10
TSPAN2	-1.58834	6.85e-05
TSFM	-1.58928	6.84e-10
SNX3	-1.5898	7.82e-07
HIBADH	-1.59029	9.22e-11
CTSA	-1.59382	7.97e-08
TADA3L	-1.59418	1.84e-07
GAS6	-1.59452	5.77e-07
PID1	-1.59506	6.49e-08
RAD17	-1.59717	2.75e-08
NGLY1	-1.59766	1.15e-08
ALKBH3	-1.59819	6.94e-09
SORBS2	-1.59889	1.22e-08
STXBP3	-1.59889	3.62e-10
XRCC5	-1.59918	1.09e-11
TNNI1	-1.59933	0.0089
HLA-DQB1	-1.59981	0.00418
RARRES1	-1.6	0.00174
ABCC4	-1.60027	7.45e-05
PXMP2	-1.60179	3.05e-08
DC2///LOC202459	-1.60264	1.28e-07
CORO2A	-1.60272	5.29e-09
PTPLAD2	-1.6029	3.29e-05
METAP1	-1.60304	1.04e-10
VAMP5///VAMP8	-1.60309	0.000323
ZNF649	-1.60472	3.33e-06
EDG2	-1.60475	0.000213
TMEM30B	-1.60667	3.16e-08
WTAP	-1.60764	1.63e-11
IRF9	-1.60988	7.14e-09
ETFA	-1.61263	1.64e-08
C9orf114	-1.61285	2.22e-11
TRO	-1.61305	3.53e-06
MAGEF1	-1.61325	7.78e-08
C22orf28	-1.61341	7.24e-09
FXYD6	-1.61354	2.63e-07
MYOZ1	-1.61385	0.00341
EIF4A1	-1.61417	3.44e-07
TIPARP	-1.61459	2.96e-10
ATP1B3	-1.61478	4.1e-06
GADD45A	-1.61562	4.14e-07
WDR45L	-1.61611	3.28e-08
FBXO32	-1.61629	8.98e-05
MPPED2	-1.61634	0.00257
MGMT	-1.61641	2.62e-12
SRP54	-1.61738	1.16e-06
SKIV2L2	-1.61814	3.14e-12
CENPC1	-1.6195	1.45e-15
OSGEP	-1.6195	9.35e-10
C9orf103	-1.62006	2.99e-10
BCL2L14	-1.6201	4.74e-06
MIR16	-1.62022	2.34e-06
CAP2	-1.621	0.000262
GOT1	-1.62103	2.8e-07
NFIA	-1.62103	1.43e-10
CLNS1A	-1.6211	1.87e-09
MAGED4///MAGED4B	-1.62164	0.00508
LRCH2	-1.62407	0.000778
PLCH2	-1.62576	8.11e-05
DHX32	-1.62694	2.1e-08
TMCO4	-1.62702	7.8e-08
LTV1	-1.62766	7.07e-11
TGFB3	-1.62768	6.95e-09
FABP3	-1.62913	8.2e-07
KRT23	-1.62933	3.41e-05
TNS3	-1.62938	1.8e-09
DHRS12	-1.6295	5.12e-11
GBP2	-1.62984	0.000355
MAL	-1.62986	6.76e-05
FRAG1	-1.63007	1.05e-07
SLC13A3	-1.63069	0.000161
FAM46B	-1.63115	0.0021
PHF7	-1.63134	2.03e-08
PDHX	-1.63255	0.000492
UCHL1	-1.63343	7.05e-05
TK2	-1.63424	4.99e-08
SLC25A3	-1.6345	1.04e-07
PGM2	-1.63538	8.34e-07
TPT1	-1.63722	3.37e-09
CUTC	-1.63824	4.83e-09
SIL1	-1.63844	2.38e-07
TMEM125	-1.63976	3.25e-05
C11orf54	-1.64069	1.93e-09
CD83	-1.64083	5.66e-07
CRISPLD2///ARNT	-1.64196	1.81e-06
MRPL49	-1.64234	3.33e-09
SEC24C	-1.64401	1.09e-10
NT5C2	-1.64637	4.93e-13
RCAN1	-1.64671	1.01e-05
UPF3A	-1.64678	2.46e-07
PPP3CA	-1.64693	6.49e-08
ORC3L	-1.64837	3.61e-09
LOC257407	-1.64843	5.68e-06
BTRC	-1.64966	7.29e-12
CTDP1	-1.65004	1.04e-06
RGS2	-1.65036	6.61e-05
DENND4C	-1.65254	6.04e-09
TMED7	-1.65258	2.11e-10
PSMB10	-1.65345	3.67e-07
ARMCX5	-1.65361	3.35e-10
PPP2R5C	-1.65402	7.56e-10
NCOA1	-1.65564	3.81e-12
CRYGS	-1.65607	5.65e-06
STAT3	-1.65717	1.5e-08
SGCB	-1.65731	9.27e-09
RGNEF	-1.65732	6.62e-06
DAP3	-1.6588	4.9e-09
HSD17B4	-1.65916	1.37e-07
SND1	-1.65925	4.57e-09
SV2B	-1.66078	0.000233
FLJ22662	-1.66276	1.56e-05
SORBS1	-1.66362	1.64e-05
HNRPLL	-1.66412	9.01e-10
KCTD3	-1.66512	1.74e-11
RIN2	-1.66681	2.62e-05
CSTF1	-1.66714	1.04e-11
ZNF184///ZNF721///LOC152719///ABCA11	-1.66833	5.71e-12
MYL3	-1.66875	0.0113
DPYSL3	-1.66876	3.83e-07
HNRPD///AMZ2	-1.669	1.12e-09
WDR46	-1.66945	5.36e-12
SNRPC	-1.66996	7.28e-10
SLC20A2	-1.67057	5.2e-12
METAP2	-1.67098	3.69e-10
MAP2K1IP1	-1.67117	1.35e-08
MRFAP1	-1.67175	7.19e-11
PSMB8	-1.67191	2.87e-05
CYP4F12	-1.67191	6.08e-06
PECR	-1.67235	1.01e-09
TMC4	-1.67352	8.45e-08
PRPSAP2	-1.67372	1.53e-07
GPD1L	-1.67587	2.66e-10
TP63///TP63	-1.67598	2.71e-07
TPBG	-1.67629	5.12e-07
UFC1	-1.67687	5.46e-07
APOL4	-1.67734	5.39e-07
ATP5B	-1.67747	1.22e-08
LRRFIP1	-1.67759	9.94e-09
FAM3A	-1.67771	2.48e-09
SLC39A6	-1.67846	1.78e-06
TP53INP2	-1.67933	4.95e-09
NBEA	-1.68146	5.47e-07
FHL2	-1.68174	6.06e-07
WAC	-1.68247	1.64e-08
BUD13	-1.68303	6.04e-07
CRYM	-1.68421	0.000101
CCNC	-1.68525	2.28e-05
STARD7	-1.68573	1.12e-09
GRN	-1.68686	9.8e-09
LOC440043///PGAM1	-1.68869	7.2e-07
EXOSC9	-1.6892	7.3e-11
LOC730102	-1.68928	1.22e-06
GPAA1	-1.6898	9.8e-07
DHTKD1	-1.69143	3.17e-08
TFG	-1.6918	9.17e-08
MCRS1	-1.69328	7.07e-11
SELT	-1.69382	2.06e-06
IDS	-1.69509	5.76e-07
APBB1	-1.69541	8.93e-05
LPHN2	-1.69594	1.47e-06
EIF5A///EIF5A	-1.69725	3.02e-05
PELO	-1.69757	2.39e-11
CITED1	-1.69774	3.04e-05
C2orf25	-1.69858	2.36e-09
SNUPN	-1.69884	2.34e-13
DBNL	-1.69902	2.15e-07
NEU1	-1.69989	4.94e-06
NSMAF	-1.70019	2.33e-10
PMP22	-1.7006	2.21e-05
RAB23	-1.70185	5.87e-06
KIAA1627	-1.70323	3.73e-13
CAPNS2	-1.70392	2.09e-05
C20orf30///LOC642975	-1.70398	3e-10
CRYZL1	-1.70454	6.06e-12
ANXA11	-1.7054	1.11e-10
PRCP	-1.70573	9.5e-10
RPL21///LOC646279	-1.70731	4.1e-07
GLB1	-1.70939	7.16e-09
CNFN	-1.70982	1.02e-05
HNRNPR	-1.71018	1.11e-09
TRIM16///TRIM16L	-1.71035	6.74e-09
NMI	-1.71139	7.06e-07
AMPD3	-1.71145	0.000942
BRE	-1.7119	1.78e-13
NKX3-1	-1.71401	0.000111
Gcom1	-1.71583	1.04e-06
SLC12A2	-1.71607	7.08e-06
TUBB	-1.71625	1.72e-08
SLC2A1	-1.71788	1.09e-07
AMOTL2	-1.71877	1.49e-08
PMPCB	-1.72111	2.08e-07
FOXF2	-1.72357	4e-07
RABGGTA	-1.72377	2.72e-07
POLR3C	-1.72422	2.24e-12
LGI4	-1.72592	7.62e-05
CAPG	-1.7268	2.21e-05
CTSD	-1.72694	2.45e-05
C5orf13	-1.72778	8.82e-08
NBR1	-1.72887	7.45e-12
NCAPD3	-1.72906	3.36e-07
SPINT2	-1.72939	6.6e-07
SNX14	-1.73033	1.42e-09
NFIL3	-1.73089	1.51e-07
TTC8	-1.73298	3.66e-11
GDF15	-1.73448	0.00868
SDHD	-1.73543	6.7e-08
FBXW5///LSM7	-1.73587	1.26e-07
ZNF45	-1.73594	6.54e-12
DDX19A///DDX19B	-1.73602	1.11e-14
LAMB3	-1.73606	7.51e-08
TM4SF1	-1.7373	1.3e-06
GNB2L1///EEF1A1	-1.7374	7.49e-09
FAM63A	-1.73756	2.28e-05
CCNDBP1	-1.73761	6.95e-07
PAPSS1	-1.7389	2.4e-10
SMU1	-1.73906	7.23e-10
RNF170	-1.74059	2.14e-09
EFCAB1	-1.74087	1.4e-07
TFF3	-1.74311	0.00131
CKMT2	-1.7438	0.00137
C4orf14	-1.74435	2.56e-11
RRAD	-1.74597	1.8e-07
PNRC2	-1.74658	1.17e-09
SLC25A11	-1.74818	4.52e-11
PRPS1L1///PRPS1	-1.74852	1.65e-08
ODZ2	-1.75093	3.25e-07
TRIM4	-1.75098	9.89e-06
IDH3B	-1.75104	2.6e-11
PARD6G	-1.75165	1.46e-11
SNX12	-1.75201	6.3e-15
MRPL10	-1.75233	9.43e-14
AMY2B///AMY2A///AMY1B	-1.75246	1.29e-09
ACOT2	-1.75299	3.11e-07
TXNDC15	-1.75438	1.92e-09
APOBEC3F///APOBEC3B	-1.75548	4.38e-10
MOCS2	-1.75642	7.66e-10
TRIM2	-1.75669	4.35e-08
QDPR	-1.75794	2.17e-10
KLHL21	-1.7581	4.11e-07
EMILIN3	-1.75938	4.04e-08
DIXDC1	-1.7595	8.58e-07
PDLIM7	-1.7602	1.56e-06
LOC144871	-1.76061	4.85e-09
MYL6///MYL6	-1.76445	9.14e-09
RPS4Y1	-1.76511	0.00019
KBTBD10	-1.7663	0.00578
EDN3	-1.76795	3.11e-06
APOBEC2	-1.76805	0.00283
C8orf41	-1.76841	3.64e-12
FA2H	-1.76851	2.73e-08
CHCHD3	-1.76894	7.06e-07
PCDH7	-1.76929	0.000728
LMAN2	-1.7707	1.49e-08
FLJ22655	-1.77082	2.23e-05
FBXW2///FBXW2	-1.77271	1.03e-09
HAPLN2	-1.77285	1.94e-08
PPP4R1	-1.77286	7.32e-07
STX12	-1.77371	1.24e-09
PREPL	-1.77495	3.15e-08
PMPCA	-1.77763	1.41e-10
SMPDL3A	-1.77779	1.39e-06
ANGPTL1	-1.77807	0.000613
NCKAP1	-1.77819	4.1e-09
COG6	-1.78089	2.17e-16
KIF13B	-1.78132	4.26e-07
SPOCK3	-1.78158	8.79e-09
GSTO2	-1.78332	5.81e-12
LMNA	-1.78361	1.97e-08
LAPTM4A	-1.78453	5.05e-09
MLYCD	-1.78571	4.34e-12
GPRC5C	-1.78707	2.31e-07
FILIP1L	-1.78797	9.58e-06
PINK1	-1.79028	1.34e-13
ELOVL1	-1.79176	2.42e-13
MFN2	-1.79303	2.41e-10
KIFAP3	-1.79332	7.18e-13
RARRES2	-1.79499	0.000143
GFM2	-1.79606	2.51e-09
DHX29	-1.79631	1.11e-13
CCDC68	-1.79668	2.83e-06
FLJ12993	-1.79756	8.01e-07
FLJ13611	-1.79995	6.96e-11
NR4A1	-1.80065	5.2e-09
EEF1A1///EEF1A1	-1.80388	5.42e-06
RPAP3	-1.80509	3.73e-08
RAI2	-1.80592	1.35e-07
HSD17B8	-1.80657	8.51e-09
RTN1	-1.80658	6.63e-06
GSN	-1.80722	2.77e-05
MSRB3	-1.80755	1.16e-05
PASK	-1.80802	3.86e-08
CFL2	-1.81148	1.73e-08
DST	-1.81216	1.06e-08
ITPKB	-1.81222	8.57e-11
ATP2B4	-1.81238	3.14e-07
VTCN1	-1.81265	4.55e-05
LYPLAL1	-1.81304	2.99e-05
PDK2	-1.81458	7.54e-13
BMI1	-1.81459	1.01e-11
PLD3	-1.81528	1.22e-08
WDR1	-1.81698	1.87e-08
KIAA1797	-1.81754	4.74e-08
CLU	-1.81761	3.68e-06
ZMYM4	-1.82085	1.02e-14
PDGFC	-1.82141	1.23e-09
SPOP	-1.82168	3.09e-12
SNAPC5	-1.82203	2.53e-09
GRHL3	-1.82281	2.34e-05
PIGT	-1.82343	1.31e-09
PTPRD	-1.82415	5.93e-06
TRAF3IP2	-1.82588	2.37e-12
PLEK2	-1.82618	0.000274
ANXA3	-1.82622	0.000386
OSR2	-1.82741	1.3e-09
PAF1	-1.82901	6.68e-10
DLK2	-1.82909	6.34e-09
RAB3B	-1.82918	6.68e-05
UBL3	-1.83003	2.66e-14
C9orf19	-1.83127	9.09e-07
DACT1	-1.8316	3.81e-08
COL9A2	-1.83386	0.00066
PDCD10///PDCD6IP	-1.83523	7.48e-07
ITGB1BP2	-1.83753	1.24e-06
LYPLA3	-1.83909	0.00377
GK5	-1.83996	2.42e-05
HLA-DPA1///RPL15	-1.84115	1.54e-05
B9D2	-1.84301	1.48e-11
POPDC2///COX17	-1.84321	3.44e-07
NCAM1	-1.84323	0.00228
BPGM///RPS5	-1.84489	3.19e-10
SOAT1	-1.8455	5.72e-09
ILVBL	-1.84603	1.26e-12
PAIP1///LOC645139	-1.84636	2.17e-09
VBP1///RPS29	-1.85103	1.95e-09
C20orf42	-1.85132	2.08e-08
FAM45A///FAM45B	-1.85253	1.83e-11
BAT5	-1.85396	2.16e-12
RRBP1	-1.85425	5.4e-09
PCNP	-1.85933	4.69e-10
CD302	-1.85994	1.86e-08
ZNRD1	-1.86035	7.25e-07
CNDP2	-1.86128	4.16e-09
M6PRBP1	-1.86147	1.32e-11
PGM3	-1.86172	3.93e-10
MYOZ2	-1.86368	0.00194
DSG2	-1.86422	4.6e-10
C10orf11	-1.86555	1.85e-08
GPBP1///GPSN2	-1.86637	1.04e-09
DCTN2	-1.86647	4.26e-10
ASNA1	-1.86701	9.14e-05
RHOA	-1.86744	4.1e-10
PER1	-1.86819	1.18e-08
ISOC1	-1.86893	3.13e-11
DEAF1	-1.86906	9.8e-11
PSMC1	-1.86976	4.52e-10
S100A6///PRPF8	-1.87007	6.66e-06
POLR2E	-1.87136	1.85e-08
ILK	-1.87154	6.44e-11
FGFR3	-1.87273	1.45e-08
N6AMT2	-1.87333	3.55e-06
TUBGCP5	-1.87356	1.12e-11
MYLK	-1.8742	1.22e-08
FLJ20323	-1.87458	2.56e-08
MFAP1	-1.87529	3.17e-13
EIF4E	-1.87534	5.6e-10
2022-09-15	-1.87576	2.17e-10
SCGB3A1	-1.8759	0.00642
IDH1	-1.87614	2.46e-08
ETFB	-1.87704	4.26e-10
F10	-1.87717	2.86e-05
PPP1R1A	-1.87747	0.000144
OR51E1	-1.88168	0.000233
AARS///AARS	-1.88396	4.67e-09
OXER1	-1.88587	1.64e-08
PRDX3	-1.8859	2.69e-07
C1orf34	-1.88596	6.12e-07
COMMD10	-1.88743	7.74e-09
AHCYL1	-1.8883	2.93e-09
TMEM100	-1.88844	0.000102
ELOVL5	-1.88852	1.52e-05
ITM2A	-1.88881	8.46e-05
VAMP3	-1.89079	3.57e-08
AKT3	-1.89092	1.23e-10
RAP1B///hCG_1757335	-1.89178	3.03e-10
LYPD3	-1.89184	1.25e-07
AQP10	-1.8941	1.9e-05
VPS36	-1.89437	1.13e-13
PIAS1	-1.89449	3.56e-09
TUBB2C	-1.89527	2.76e-10
PDE9A	-1.89628	2.89e-09
AHNAK	-1.89643	1.88e-07
GBP1	-1.89681	1.31e-09
CUX2	-1.89693	5.94e-08
AKR7A2	-1.8985	9.32e-14
RARS	-1.89966	1.02e-12
HMGN1	-1.90078	4.54e-13
ST6GAL1	-1.90263	0.00105
P2RY5	-1.90287	6.74e-12
PPP1R12B	-1.90294	5.01e-08
IGF1	-1.9045	5e-05
UQCRFS1	-1.90601	6.91e-09
MAPK10	-1.90675	0.000268
ANXA6	-1.91161	7.1e-08
PPP1R8	-1.91286	1.94e-12
DSTN	-1.91319	8.05e-10
FRAP1	-1.9153	2.39e-11
MIPEP	-1.91725	6.57e-05
ECH1	-1.91751	1.11e-08
CNN2	-1.91763	5.36e-09
RBPJ	-1.91969	2.21e-10
ABAT	-1.92034	8.52e-12
TTRAP	-1.92079	1.89e-09
PSCA	-1.92222	0.0108
KIF22///LOC728037	-1.92291	3.21e-07
NDUFS4	-1.92354	6.72e-12
DNAJC5	-1.92366	7.01e-10
DAP	-1.9252	1.82e-09
LGALS3BP	-1.92569	4.86e-09
GPS1	-1.92895	3.93e-10
CAB39L	-1.92898	3.99e-09
SLC35A1	-1.9308	7.3e-11
BMP4	-1.93221	5.15e-09
NAP1L5	-1.93243	2.07e-05
CAMK2G	-1.93273	3.77e-11
PIGC	-1.93311	8.65e-11
FLT3LG	-1.93392	3.31e-11
C11orf49	-1.93401	1e-10
DRG1	-1.9344	1.57e-11
CCNG2	-1.93458	3.13e-10
PDIA5	-1.93766	1.09e-06
BAG2	-1.93912	9.53e-08
CLP1	-1.94058	7.3e-10
PSPC1	-1.94146	2.18e-11
VPS26A	-1.94192	2.07e-10
DKFZp434J1015	-1.94266	8.36e-12
CECR1	-1.94502	7.98e-08
AOF2	-1.94618	1.56e-12
PROK1	-1.94653	1.51e-05
SFRS3	-1.94668	3.15e-12
BMP7	-1.94758	1.22e-11
ECHDC1///AMD1	-1.9477	1.93e-10
CDC123	-1.94817	7.52e-12
IER2	-1.94896	1.43e-13
AAMP	-1.95009	4.18e-11
NPR2	-1.95016	6.04e-10
COX7A1	-1.95032	2.59e-07
COL13A1	-1.95088	6.69e-10
ARMCX2	-1.95111	3.62e-05
CBR1///PYCRL	-1.95519	3.98e-11
ASTN2	-1.95667	2.03e-07
ALDH7A1///ALDH7A1	-1.95683	7.18e-08
C9orf46	-1.95695	7.46e-10
EPM2AIP1	-1.96088	5.05e-11
ADSS	-1.96273	1.27e-05
AHCY	-1.96367	2.42e-10
NLGN4Y	-1.96622	1.26e-07
GPX2	-1.9666	0.00128
PRMT1	-1.973	1.79e-10
WWP2	-1.97381	9.32e-10
EPS15	-1.97612	6.45e-13
MME	-1.97891	3.07e-05
RUNDC1	-1.98099	1.8e-11
PTPRA	-1.9822	3.22e-13
TMEM185B	-1.98263	8.95e-14
TBCC	-1.98505	2.01e-13
C11orf1	-1.98528	1.52e-08
DYNC2H1	-1.98917	1.13e-10
SUMF2	-1.98986	1.61e-12
C14orf100	-1.98987	9.66e-12
NARS	-1.99025	2.4e-09
NEBL	-1.99164	2.64e-07
TMSL8	-1.99296	3.79e-07
C15orf48	-1.99553	0.00244
DKFZP586K1520	-1.9956	8.55e-10
SCP2///RRAS2	-1.99731	1.81e-09
CRADD	-1.99765	1.27e-13
SLC22A4	-2.00224	2.75e-10
LAMP2	-2.00277	1.43e-07
LUM	-2.00349	0.000208
ZMYM6	-2.00596	3.97e-10
RWDD3	-2.00871	1.8e-09
EDNRA	-2.00892	6.64e-08
FNTA	-2.01188	4.59e-10
PPP1R12A	-2.0137	7.66e-13
MGC14376	-2.01453	6.95e-08
PGK1	-2.0166	5.08e-05
PRPF8	-2.01788	4.93e-08
ARAF	-2.0204	2.16e-12
LTBP3	-2.02043	8.81e-07
TPSB2///TPSAB1///TPSB2	-2.02157	0.000988
GBAS	-2.02236	2.34e-09
SLC35C2	-2.02407	9.58e-09
DDR1	-2.02492	1.29e-06
ZNF655	-2.02558	1.91e-07
SLC26A4	-2.02749	0.00264
SLC15A2	-2.02845	2.04e-07
PYGB	-2.02858	8.66e-12
MGC87042///STEAP1	-2.02911	1.05e-07
TXNDC12	-2.03299	6.1e-08
EBF4	-2.03613	2.89e-09
NOB1	-2.03644	4.04e-12
CXCL11	-2.03752	1.17e-08
CD40	-2.04058	5.28e-10
TUSC3	-2.04394	7.15e-09
TGFB1I1	-2.04444	7.41e-06
AEBP1	-2.04593	4.76e-08
OCIAD1	-2.04653	2.88e-13
SGCG	-2.04655	2.47e-09
RNF146	-2.04804	3.31e-10
DUOX1	-2.04983	2.53e-06
SNX7	-2.05009	5.18e-14
ZMYND12	-2.05325	6.53e-11
PSEN2	-2.05393	9.13e-11
DEFB1	-2.05465	0.000168
SAE1	-2.05706	1.08e-10
C3orf64	-2.05722	3.69e-12
LDOC1	-2.0589	8.21e-07
HLA-DPB1	-2.05893	1.83e-06
GTF2IRD2B///GTF2IRD2	-2.05906	2.78e-11
HOXD13	-2.06074	1.13e-06
FBP1	-2.06176	0.000282
TNMD	-2.0619	7.43e-05
SLC39A7	-2.06356	2.04e-10
PPP2R3C	-2.06378	6.53e-13
LOC158381///ZFAND6	-2.06597	2.94e-12
HNRPH2	-2.06838	3.17e-09
C1R	-2.06864	2.5e-07
PPAP2B	-2.07158	8.01e-12
PLDN	-2.07256	1.91e-09
SFRS6	-2.07286	1.44e-08
CSE1L	-2.07411	2.05e-09
CBLC	-2.07696	1.48e-07
CA14	-2.07768	1.22e-06
ABHD12	-2.07773	1.04e-09
TM2D1	-2.07784	9.6e-11
ZNF627	-2.07823	3.08e-13
BCAP31	-2.07978	5.92e-12
ZNF697	-2.08029	1.15e-11
ZNRF3	-2.08107	7.96e-16
SEC22C	-2.08168	1.06e-08
HSPC159	-2.08404	1.36e-10
ANTXR2	-2.08682	9.72e-07
LASS2	-2.09511	4.85e-13
ATP6V0D1	-2.09925	1.04e-09
AKTIP///AKTIP	-2.10337	7.72e-09
NRBP1	-2.10435	5.01e-16
RCN1///XXyac-R12DG2.2	-2.10681	5.26e-11
GSTA4	-2.1109	1.84e-09
TMEM132C	-2.11182	4.62e-07
ORC4L	-2.11456	2.11e-13
RRAGB	-2.11532	2.34e-08
DKK1	-2.11901	7.27e-06
RWDD2A	-2.11979	3.02e-10
RPL5///POLB	-2.12027	1.6e-09
FBXO4	-2.1226	2.88e-12
PFKP	-2.12619	6.08e-07
GSTZ1	-2.12685	1.29e-07
GLT8D2	-2.12803	3.05e-09
STAT6	-2.12826	7.69e-07
RBBP7	-2.13092	8.16e-10
RNH1	-2.13198	3.86e-12
SLC25A20	-2.13208	8.75e-12
MCEE	-2.13297	3.04e-12
TNFRSF14	-2.13345	2.68e-08
G3BP2	-2.13421	1.46e-09
PEX11B	-2.1347	1.41e-14
COPB2	-2.13528	4.67e-07
HOXD10	-2.1387	6.5e-06
CNN3	-2.13913	3.24e-10
TAOK3	-2.14282	2.46e-07
PIGO	-2.14393	1.33e-10
PVRL3	-2.14739	8.35e-09
XRCC6	-2.1479	3.58e-12
LTA4H	-2.14985	2.59e-12
COL2A1	-2.15222	0.000506
FGFR2	-2.1523	8.09e-08
FDFT1	-2.15456	3.61e-08
CAMK1	-2.15514	4.4e-10
EHF	-2.15627	1.94e-10
ACSL3	-2.15866	0.000836
EIF3C///EIF3CL	-2.15904	9.59e-11
CCDC8	-2.15937	1.42e-10
PSAP	-2.16417	2.17e-11
SMTN	-2.16572	1.05e-07
TMEM98	-2.16646	8.17e-13
NTNG2	-2.16804	3.5e-06
PDLIM3	-2.1689	1.64e-06
CTGF	-2.16965	6.85e-05
PAK1IP1	-2.17373	6e-09
C9orf156	-2.1743	3.43e-15
PPIE	-2.17473	4.86e-13
UTP18	-2.17478	7.68e-11
hCG_20426	-2.17755	2.22e-11
CGNL1	-2.17823	1.22e-11
GDI2	-2.17959	2.2e-10
TCEA3	-2.18392	4.38e-08
ELOVL7	-2.18399	4.9e-11
VCL	-2.18536	1.63e-11
ASB8	-2.18861	4.25e-13
CD9	-2.19139	9.63e-07
SGCA	-2.19222	4.5e-08
MYL2///SNORD116@	-2.19496	0.00775
CRYAB	-2.19532	1.4e-08
ELP2	-2.19814	6.89e-13
WDR61	-2.19823	6.41e-10
ZDHHC6	-2.19876	2.39e-13
HADHB	-2.19995	6.25e-11
ATF3	-2.20254	1.34e-10
CYP27A1	-2.20495	2.14e-05
FAAH	-2.20645	1.99e-08
ZBTB38	-2.20749	4.79e-13
EDG7	-2.20817	6.12e-08
SFTPA2B///SFTPA2///SFTPA1///SFTPA2B	-2.20907	3.38e-05
RPRM	-2.21	6.75e-06
NIF3L1	-2.21232	2.46e-14
LOC728622///SKP1	-2.21271	9.95e-09
LRP10	-2.21536	6.14e-11
TFF1///TMPRSS3	-2.21566	0.000405
TAX1BP3	-2.21876	7.35e-12
RALB	-2.21899	2.19e-11
LEPREL1	-2.21954	0.000609
S100A2	-2.21964	1.15e-06
CPAMD8	-2.22047	4.36e-08
TMEM59	-2.22259	8.72e-10
HADHA///MFAP5	-2.22316	3.79e-13
B3GNT1	-2.22343	4.1e-12
MFAP4	-2.22707	4.08e-09
KBTBD11	-2.22795	5.05e-08
ELP3	-2.22913	6.57e-12
DHX15	-2.23132	1.62e-12
ESR1	-2.23212	2.46e-06
MMEL1///MMEL1	-2.23247	2.49e-06
SLC35A5	-2.23347	4.31e-13
SMS///LOC646347	-2.23486	1.11e-07
RPL3	-2.23572	9.17e-12
ACVR1	-2.23682	3.7e-10
TPM2///SETDB1	-2.23872	7.55e-07
ERCC1	-2.23998	8.29e-10
SORD///LOC653381	-2.24079	2.36e-06
HBP1	-2.2428	1.59e-09
NOV	-2.24789	9.22e-09
BCL2L2	-2.24893	6.67e-11
GNPDA2	-2.24929	6.45e-13
YIPF1	-2.2508	4.84e-13
AGA	-2.25272	6.66e-09
PCCA	-2.25895	1.99e-11
HMGCS2	-2.26287	4.44e-06
PPAPDC1B	-2.26344	4.11e-06
CTNNBIP1	-2.26464	1.19e-14
HLA-DPB1///HLA-DPB2	-2.26536	2.2e-07
[truncated: 304 more rows]
